# Supplementary material for: DRP1 induces neuroinflammation via transcriptional regulation of NF-ĸB
Source: Nat Commun. 2026 Mar 16;17:4032. doi: 10.1038/s41467-026-70780-x (PMC13139423; doi:10.1038/s41467-026-70780-x)
Supplement: Supplementary file 3 — Supplementary Data 1 [file 41467_2026_70780_MOESM3_ESM.xlsx]

## Sheet: NanoString-Fold change
Probe Name	Accession #	Class Name	Analyte Type	WT-LPS	StDev of WT-LPS	WT-CTL	StDev of WT-CTL	WT-LPS vs. WT-CTL	P value of: WT-LPS vs. WT-CTL	gKO-LPS	StDev of gKO-LPS	WT-CTL	StDev of WT-CTL	gKO-LPS vs. WT-CTL	P value of: gKO-LPS vs. WT-CTL	WT-LPS vs. gKO-LPS	P value of: WT-LPS vs. gKO-LPS
Lcn2	NM_008491.1	Endogenous	mRNA	1440.61	518.84	11.79	6.51	122.189	1e-08	497.44	782.78	11.79	6.51	42.1917	0.00782955	2.89605	0.00029472
Cxcl10	NM_021274.1	Endogenous	mRNA	125.08	108.38	2.99	1.01	41.8328	2.237e-05	81.24	136.22	2.99	1.01	27.1706	0.00325066	1.53964	0.00289052
Ccl2	NM_011333.3	Endogenous	mRNA	211.36	264.93	5.49	7.2	38.4991	0.00012828	111.72	149.54	5.49	7.2	20.3497	0.00481105	1.89187	0.00420567
Gbp2	NM_010260.1	Endogenous	mRNA	162.56	117.49	13.23	4.88	12.2872	7.031e-05	100.24	94.07	13.23	4.88	7.57672	0.0131059	1.62171	0.00440643
Ptgs2	NM_011198.3	Endogenous	mRNA	36.77	10.67	3.24	1.28	11.3488	1e-08	26.85	20.26	3.24	1.28	8.28704	0.00201626	1.36946	0.00513321
Steap4	NM_054098.3	Endogenous	mRNA	29.71	24.54	3.02	1.01	9.83775	0.0002083	22.34	16.87	3.02	1.01	7.39735	0.00192927	1.3299	0.00522143
Casp4	NM_007609.2	Endogenous	mRNA	21.56	10.88	2.99	1.01	7.2107	2.221e-05	22.67	13.52	2.99	1.01	7.58194	0.00142977	0.951037	0.00852387
Cdkn1a	NM_007669.4	Endogenous	mRNA	341.48	148.37	48.85	31.12	6.99038	3.103e-05	153.61	186.38	48.85	31.12	3.14452	0.0859466	2.22303	0.0198214
Timp1	NM_011593.2	Endogenous	mRNA	20.23	14.73	2.99	1.01	6.76589	0.00035484	14.68	13.7	2.99	1.01	4.9097	0.00509477	1.37807	0.0237934
Irf7	NM_016850.2	Endogenous	mRNA	50.83	31.62	7.92	9.75	6.41793	0.00122186	35.32	28.01	7.92	9.75	4.4596	0.020964	1.43913	0.0252753
Bbc3	NM_133234.1	Endogenous	mRNA	7.59	2.07	4.46	4.34	1.70179	0.070034	6.35	1.3	4.46	4.34	1.42377	0.197184	1.19528	0.0274047
Trem1	NM_021406.5	Endogenous	mRNA	6.47	6.24	5.34	5.3	1.21161	0.663781	6.41	1.5	5.34	5.3	1.20037	0.518459	1.00936	0.0300222
Gal3st1	NM_001177691.1	Endogenous	mRNA	12.65	1.57	32.6	18.14	0.388037	0.00089588	19.02	3.96	32.6	18.14	0.583436	0.0211715	0.665089	0.0309277
Dock2	NM_033374.3	Endogenous	mRNA	4.73	1.89	4.49	4.94	1.05345	0.88069	4.6	2.3	4.49	4.94	1.0245	0.944542	1.02826	0.0382254
Hrk	NM_007545.2	Endogenous	mRNA	17.1	16.31	18.48	11.14	0.925325	0.853611	7.76	2.42	18.48	11.14	0.419913	0.00671863	2.20361	0.0404597
Tnfrsf11b	NM_008764.3	Endogenous	mRNA	9.67	6.7	11.78	7.86	0.820883	0.612249	5.18	2.42	11.78	7.86	0.439728	0.031745	1.8668	0.0406899
Jag1	NM_013822.2	Endogenous	mRNA	12.39	2.47	14.34	6.18	0.864017	0.393761	9.47	1.91	14.34	6.18	0.660391	0.0331849	1.30834	0.0426057
Cotl1	NM_028071.3	Endogenous	mRNA	125.2	34.11	130.44	44.1	0.959828	0.803067	86.06	15.08	130.44	44.1	0.659767	0.0115223	1.4548	0.0430162
Grm3	NM_181850.2	Endogenous	mRNA	56.44	10.38	82.23	12.34	0.686368	0.002045	73.65	13.96	82.23	12.34	0.895659	0.320135	0.766327	0.0444427
Ralb	NM_022327.5	Endogenous	mRNA	41.32	7.65	46.14	8.52	0.895535	0.270426	53.52	13.25	46.14	8.52	1.15995	0.235016	0.772048	0.0464613
P2rx7	NM_001038839.2	Endogenous	mRNA	8.99	3.71	13.09	7.53	0.686784	0.202091	15.93	4.83	13.09	7.53	1.21696	0.457506	0.564344	0.0473023
Ctse	NM_007799.3	Endogenous	mRNA	6.04	4.95	4.28	3.94	1.41121	0.39271	6.72	2.16	4.28	3.94	1.57009	0.120184	0.89881	0.0489929
Vps4a	NM_126165.1	Endogenous	mRNA	90.43	17	109.54	13.36	0.825543	0.0624362	110	6.79	109.54	13.36	1.0042	0.938632	0.822091	0.0494213
Abcc8	NM_011510.3	Endogenous	mRNA	10.8	2.5	5.83	5.95	1.85249	0.0591545	8.02	1.38	5.83	5.95	1.37564	0.281392	1.34663	0.0537835
Mertk	NM_008587.1	Endogenous	mRNA	46.18	18.82	36.25	13.97	1.27393	0.285956	30.41	12.03	36.25	13.97	0.838897	0.42013	1.51858	0.0551807
Padi2	NM_008812.2	Endogenous	mRNA	28.69	2.93	49.4	15.67	0.580769	0.00114748	39.48	12.96	49.4	15.67	0.79919	0.219626	0.726697	0.0632125
Rad51	NM_011234.4	Endogenous	mRNA	5.91	3.38	7.93	4.98	0.745271	0.300275	7.2	2.74	7.93	4.98	0.907945	0.710761	0.820833	0.0652066
Npnt	NM_001029836.1	Endogenous	mRNA	11.2	8.72	18.58	8.68	0.602799	0.108177	19.58	5.95	18.58	8.68	1.05382	0.789077	0.572012	0.0661468
C4a	NM_011413.2	Endogenous	mRNA	103.58	44.97	71.13	63.13	1.45621	0.2244	65.2	24.38	71.13	63.13	0.916632	0.763662	1.58865	0.066439
Slc17a7	NM_182993.2	Endogenous	mRNA	119.12	62.26	104.44	84.05	1.14056	0.725514	52.63	36.39	104.44	84.05	0.503926	0.142007	2.26335	0.0703862
Rgl1	NM_016846.3	Endogenous	mRNA	40	15.1	36.9	19.49	1.08401	0.723687	27.13	9.99	36.9	19.49	0.73523	0.189554	1.47438	0.0709817
Pik3ca	NM_008839.1	Endogenous	mRNA	55.26	13.72	56.71	22.39	0.974431	0.879042	70.77	12.79	56.71	22.39	1.24793	0.180097	0.780839	0.0730756
Cd86	NM_019388.3	Endogenous	mRNA	9.15	1.64	4.97	4.57	1.84105	0.0466643	11.43	3.17	4.97	4.57	2.2998	0.0131492	0.800525	0.0733291
Igsf10	NM_001162884.1	Endogenous	mRNA	18.65	2.47	17.25	11.41	1.08116	0.705343	12.86	7.28	17.25	11.41	0.745507	0.26543	1.45023	0.0735428
Lag3	NM_008479.1	Endogenous	mRNA	12.71	9.39	13.68	9.31	0.929094	0.829278	7.94	4.88	13.68	9.31	0.580409	0.0765651	1.60076	0.0768686
Trp73	NM_011642.3	Endogenous	mRNA	7.06	5.85	5.5	5.45	1.28364	0.538228	5.71	1.42	5.5	5.45	1.03818	0.896339	1.23643	0.080691
Serpinf1	NM_011340.3	Endogenous	mRNA	55.26	13.63	78.59	26.68	0.703143	0.0455343	44.37	6.68	78.59	26.68	0.564576	0.00242574	1.24544	0.0824724
Tyrobp	NM_011662.2	Endogenous	mRNA	21.07	11.51	16	12.57	1.31688	0.488987	33.76	6.91	16	12.57	2.11	0.056598	0.624111	0.0852078
Plcg2	NM_172285.1	Endogenous	mRNA	7.04	4.56	15.19	3.94	0.463463	0.051228	10.52	2.39	15.19	3.94	0.692561	0.0209907	0.669202	0.0861463
Flt1	NM_010228.3	Endogenous	mRNA	6.89	2.09	8.75	6.39	0.787429	0.390869	10.27	2.84	8.75	6.39	1.17371	0.551376	0.670886	0.0879427
Ccr5	NM_009917.5	Endogenous	mRNA	4.93	2.17	2.99	1.01	1.64883	0.0332208	4.11	2.64	2.99	1.01	1.37458	0.287343	1.19951	0.0928831
Gadd45g	NM_011817.2	Endogenous	mRNA	43.69	22.85	18.33	11.19	2.38352	0.0149802	24.43	14.64	18.33	11.19	1.33279	0.374504	1.78837	0.0968572
Rad51c	NM_053269.3	Endogenous	mRNA	11.58	9.22	9.85	10.43	1.17563	0.72337	6.75	1.64	9.85	10.43	0.685279	0.326086	1.71556	0.0992524
Spint1	NM_016907.3	Endogenous	mRNA	5.03	2.47	4.28	4.25	1.17523	0.608914	5.71	1.42	4.28	4.25	1.33411	0.295682	0.880911	0.0995044
Msr1	NM_001113326.1	Endogenous	mRNA	21.51	14.11	6.44	7.22	3.34006	0.0127701	11.19	7.12	6.44	7.22	1.73758	0.199604	1.92225	0.101451
Serpina3n	NM_009252.2	Endogenous	mRNA	91.98	32.96	20.51	11.47	4.48464	4.529e-05	46.23	39.52	20.51	11.47	2.25402	0.0638199	1.98962	0.101859
Il10rb	NM_008349.5	Endogenous	mRNA	8.25	4.14	16.23	8.91	0.508318	0.0871205	13.43	2.31	16.23	8.91	0.82748	0.348297	0.614296	0.103975
Rnf8	NM_021419.2	Endogenous	mRNA	29.56	8.76	46.86	14.12	0.630815	0.0129995	37.55	6.71	46.86	14.12	0.801323	0.0828842	0.787217	0.105812
Lars	NM_134137.2	Housekeeping	mRNA	47.49	8.68	48.13	11.56	0.986703	0.906428	55.59	6.91	48.13	11.56	1.155	0.172578	0.85429	0.106991
Ngf	NM_001112698.1	Endogenous	mRNA	13.41	10.25	9.44	11.7	1.42055	0.478356	8.23	5.48	9.44	11.7	0.871822	0.756593	1.6294	0.110172
Csf2rb	NM_007780.4	Endogenous	mRNA	4.67	4.88	5.99	5.36	0.779633	0.543815	5.71	1.92	5.99	5.36	0.953255	0.872494	0.817863	0.110221
Csnk2a2	NM_009974.3	Housekeeping	mRNA	69.83	26.15	83.55	27.73	0.835787	0.368967	51.86	11.4	83.55	27.73	0.620706	0.00822526	1.34651	0.112132
Tet1	NM_027384.1	Endogenous	mRNA	33.15	11.69	54.7	13.47	0.606033	0.00731351	43	12.09	54.7	13.47	0.786106	0.0837173	0.77093	0.112392
Ncf1	NM_001286037.1	Endogenous	mRNA	28.11	14.9	18.41	15.64	1.52689	0.330818	16.26	14.31	18.41	15.64	0.883216	0.77573	1.72878	0.112525
Bax	NM_007527.3	Endogenous	mRNA	18.26	7.05	22.55	8.26	0.809756	0.338408	13.8	3.35	22.55	8.26	0.611973	0.00773949	1.32319	0.113183
Lmnb1	NM_010721.2	Endogenous	mRNA	15.08	4.26	15.51	4.65	0.972276	0.854026	11.39	3.99	15.51	4.65	0.734365	0.0945804	1.32397	0.113553
Hps4	NM_138646.3	Endogenous	mRNA	4.44	3.16	4.58	4.16	0.969432	0.932827	9.11	2.22	4.58	4.16	1.98908	0.0251101	0.487377	0.116253
Pllp	NM_026385.3	Endogenous	mRNA	17.68	9.94	37.82	17.29	0.467478	0.00809088	24.26	7.93	37.82	17.29	0.64146	0.0471293	0.728772	0.118237
Dlx1	NM_010053.1	Endogenous	mRNA	5.71	3.84	5.48	6.25	1.04197	0.910657	5.71	1.92	5.48	6.25	1.04197	0.896168	1	0.119453
Pilra	NM_153510.3	Endogenous	mRNA	12.1	12.38	6.69	6.2	1.80867	0.221763	7.24	3.11	6.69	6.2	1.08221	0.811511	1.67127	0.119501
Chst8	NM_175140.4	Endogenous	mRNA	32.42	14.66	36.61	8.6	0.88555	0.514604	23.55	5.75	36.61	8.6	0.643267	0.00871335	1.37665	0.120467
Apex1	NM_009687.2	Endogenous	mRNA	12.47	8.7	10.82	12.43	1.1525	0.792002	22.38	4.06	10.82	12.43	2.06839	0.0749125	0.557194	0.120567
Prkce	NM_011104.2	Endogenous	mRNA	74.91	26.52	94.56	23.58	0.792195	0.176392	100.09	26.14	94.56	23.58	1.05848	0.698881	0.748426	0.120602
Trim47	NM_001205081.1	Endogenous	mRNA	11.23	4.1	7.19	6.36	1.56189	0.191775	8.4	2.67	7.19	6.36	1.16829	0.624989	1.3369	0.129638
Ezh1	NM_007970.1	Endogenous	mRNA	36.98	15.47	47.68	19.34	0.775587	0.21882	48.07	10.25	47.68	19.34	1.00818	0.961893	0.769295	0.130922
Dlg4	NM_001109752.1	Endogenous	mRNA	322.42	162.6	362.4	127.32	0.88968	0.623437	212.32	110.69	362.4	127.32	0.585872	0.0328997	1.51856	0.131175
Cx3cl1	NM_009142.3	Endogenous	mRNA	55.31	29.42	69.09	33.08	0.80055	0.484156	33.25	23.72	69.09	33.08	0.481256	0.0254882	1.66346	0.13305
Was	NM_009515.2	Endogenous	mRNA	3.89	1.85	3.97	3.63	0.979849	0.941987	4.52	2.33	3.97	3.63	1.13854	0.685414	0.860619	0.135805
Ninj2	NM_016718.2	Endogenous	mRNA	4.55	4.01	4	5.57	1.1375	0.717461	5.45	2.37	4	5.57	1.3625	0.37219	0.834862	0.136162
Stat1	NM_009283.3	Endogenous	mRNA	25.11	6.33	6.64	9.91	3.78163	0.00383011	32.79	11.02	6.64	9.91	4.93825	0.00121278	0.765782	0.136244
Itgam	NM_001082960.1	Endogenous	mRNA	13.59	6	14.38	9.54	0.945063	0.830888	9.57	6.37	14.38	9.54	0.665508	0.178109	1.42006	0.136332
Tmem144	NM_027495.4	Endogenous	mRNA	14.63	6.54	20.6	7.61	0.710194	0.262776	22.65	6.38	20.6	7.61	1.09951	0.585109	0.645916	0.136382
Fcer1g	NM_010185.4	Endogenous	mRNA	19.49	5.77	6.12	8.53	3.18464	0.00828591	13.79	4.63	6.12	8.53	2.25327	0.0441853	1.41334	0.136413
Maff	NM_010755.3	Endogenous	mRNA	16.22	8.29	5.14	4.24	3.15564	0.00297883	9.87	6	5.14	4.24	1.92023	0.0747369	1.64336	0.137636
Ccng2	NM_007635.4	Endogenous	mRNA	44.55	25.76	53.09	27.9	0.839141	0.551654	28.06	20.8	53.09	27.9	0.528536	0.039089	1.58767	0.139554
Abl1	NM_009594.4	Endogenous	mRNA	38.9	5.62	40.61	11.58	0.957892	0.71182	33.19	6.64	40.61	11.58	0.817286	0.13351	1.17204	0.141176
Map2k1	NM_008927.3	Endogenous	mRNA	195.69	31.33	224.25	38.81	0.872642	0.157578	218.8	12.59	224.25	38.81	0.975697	0.728271	0.894378	0.142342
Ppp3r2	NM_001004025.4	Endogenous	mRNA	10.3	4.64	6.37	4.9	1.61695	0.148262	7.71	4.89	6.37	4.9	1.21036	0.548572	1.33593	0.142495
Irak4	NM_029926.5	Endogenous	mRNA	34.37	29.15	27.59	24.47	1.24574	0.630925	17.16	19.76	27.59	24.47	0.621964	0.287944	2.00291	0.142587
Bcl2	NM_009741.3	Endogenous	mRNA	10.26	5.8	20.67	9.9	0.496372	0.0254148	14.95	10.56	20.67	9.9	0.72327	0.277858	0.686288	0.143427
Il21r	NM_021887.1	Endogenous	mRNA	6.17	5.44	3.5	1.75	1.76286	0.0985814	5.33	1.72	3.5	1.75	1.52286	0.0471926	1.1576	0.143964
Eef2k	NM_007908.3	Endogenous	mRNA	48.77	17.7	42.29	20.98	1.15323	0.532569	33.34	26.36	42.29	20.98	0.788366	0.395331	1.46281	0.147403
Crip1	NM_007763.3	Endogenous	mRNA	16.56	3.68	35.82	16.62	0.462312	0.00223824	20.92	7.14	35.82	16.62	0.584031	0.0334233	0.791587	0.148866
Tradd	NM_001033161.2	Endogenous	mRNA	15.94	19.75	13.4	9.06	1.18955	0.689627	9.33	7.12	13.4	9.06	0.696269	0.345931	1.70847	0.152187
Itga7	NM_008398.2	Endogenous	mRNA	18.26	8.61	17.04	8.37	1.0716	0.804274	12.58	5.57	17.04	8.37	0.738263	0.278228	1.45151	0.152265
Lta	NM_010735.2	Endogenous	mRNA	10.03	7.44	11.22	8.85	0.893939	0.78334	7.38	5.1	11.22	8.85	0.657754	0.243365	1.35908	0.153158
Il15ra	NM_008358.2	Endogenous	mRNA	9.84	3.97	7.33	3.7	1.34243	0.25711	5.8	3.29	7.33	3.7	0.791269	0.480988	1.69655	0.153307
Atf3	NM_007498.3	Endogenous	mRNA	4.05	2.14	3.02	1.01	1.34106	0.257523	7.08	6.64	3.02	1.01	2.34437	0.0518585	0.572034	0.156318
Bnip3	NM_009760.4	Endogenous	mRNA	209.63	69.67	168.79	57.97	1.24196	0.238971	269.88	65.11	168.79	57.97	1.59891	0.00776686	0.776753	0.158324
Cln3	NM_001146311.1	Endogenous	mRNA	22.59	7.84	22.09	6.16	1.02263	0.883067	17.09	6.37	22.09	6.16	0.773653	0.163559	1.32183	0.158369
Dusp7	NM_153459.4	Endogenous	mRNA	64.64	19.17	60.59	11.94	1.06684	0.63235	53.18	8.62	60.59	11.94	0.877703	0.196762	1.21549	0.159942
Gpr84	NM_030720.1	Endogenous	mRNA	22.5	8.41	3.85	2.5	5.84416	1.25e-05	13.73	8.23	3.85	2.5	3.56623	0.00295087	1.63875	0.16104
Smarca4	NM_011417.2	Endogenous	mRNA	106.57	21	127.34	10.38	0.836893	0.0825035	122.95	13.09	127.34	10.38	0.965525	0.514538	0.866775	0.164497
Ddb2	NM_028119.5	Endogenous	mRNA	21.56	10.93	21.77	12.42	0.990354	0.973588	13.78	11.55	21.77	12.42	0.632981	0.191639	1.56459	0.166739
Kat2a	NM_020004.5	Endogenous	mRNA	62.06	25.44	64.14	20.99	0.967571	0.874037	44.1	19.64	64.14	20.99	0.687558	0.0957084	1.40726	0.167009
Bcl10	NM_009740.1	Endogenous	mRNA	33.45	7.74	27.32	9.08	1.22438	0.237912	40.99	8.25	27.32	9.08	1.50037	0.0192153	0.816053	0.169524
Lmna	NM_001002011.2	Endogenous	mRNA	71.45	22.28	67.33	12.43	1.06119	0.684964	56.82	15.35	67.33	12.43	0.843903	0.179308	1.25748	0.171276
Tlr4	NM_021297.2	Endogenous	mRNA	6.11	3.15	4.61	3.76	1.32538	0.423448	6.18	1.63	4.61	3.76	1.34056	0.263731	0.988673	0.171502
F3	NM_010171.3	Endogenous	mRNA	209.57	51.07	188.6	53.06	1.11119	0.452275	166.15	56.74	188.6	53.06	0.880965	0.441124	1.26133	0.171965
Psen2	NM_001128605.1	Endogenous	mRNA	38.02	32.75	40.6	18.32	0.936453	0.853457	23.27	13.86	40.6	18.32	0.573153	0.0635754	1.63386	0.173099
Pten	NM_008960.2	Endogenous	mRNA	116.89	35.56	133.72	31.89	0.87414	0.362954	146.08	36.12	133.72	31.89	1.09243	0.514559	0.800178	0.173629
Clcf1	NM_019952.3	Endogenous	mRNA	8.58	5.57	7.87	7.79	1.09022	0.826535	6.85	4.2	7.87	7.79	0.870394	0.700748	1.25255	0.17552
H2-T23	NM_010398.3	Endogenous	mRNA	8.08	7.01	4.74	4.02	1.70464	0.239252	7.7	3.46	4.74	4.02	1.62447	0.121316	1.04935	0.175524
Lingo1	NM_181074.4	Endogenous	mRNA	63.01	8.49	78.33	23.88	0.804417	0.0853584	53.02	12.42	78.33	23.88	0.67688	0.0165147	1.18842	0.176468
Gpr183	NM_183031.2	Endogenous	mRNA	8.14	6.44	7.32	5.63	1.11202	0.78387	7.19	4.06	7.32	5.63	0.98224	0.953346	1.13213	0.176945
Hspb1	NM_013560.2	Endogenous	mRNA	86.13	40.12	35.75	25.25	2.40923	0.0203256	51.41	30.35	35.75	25.25	1.43804	0.37153	1.67535	0.178006
Mb21d1	NM_173386.4	Endogenous	mRNA	3.79	1.93	3.66	4.96	1.03552	0.911401	5.71	1.92	3.66	4.96	1.56011	0.137779	0.663748	0.178213
Reln	NM_011261.2	Endogenous	mRNA	14.5	3.03	18.92	7.43	0.766385	0.121066	19.09	10.85	18.92	7.43	1.00899	0.970603	0.75956	0.178427
Suv39h2	NM_022724.4	Endogenous	mRNA	19.29	10.85	20.73	11.98	0.930535	0.834139	12.4	8.12	20.73	11.98	0.598167	0.129166	1.55565	0.17859
Hist1h1d	NM_145713.3	Endogenous	mRNA	5.33	2.49	6.07	5.94	0.878089	0.699017	4.52	2.33	6.07	5.94	0.744646	0.404052	1.1792	0.178618
Axl	NM_009465.3	Endogenous	mRNA	76.94	47.79	70.51	34.19	1.09119	0.787994	48.46	30.05	70.51	34.19	0.687278	0.213151	1.5877	0.179984
Tnfrsf17	NM_011608.1	Endogenous	mRNA	5.79	3.83	8.11	5.91	0.713933	0.39306	6.85	2.26	8.11	5.91	0.844636	0.574964	0.845255	0.181092
Ptpn6	NM_013545.2	Endogenous	mRNA	6.9	4.77	7.93	7.28	0.870113	0.739284	7.74	3.09	7.93	7.28	0.97604	0.939698	0.891473	0.181188
Tnfrsf25	NM_033042.3	Endogenous	mRNA	5.63	5.94	4.3	5.06	1.3093	0.524841	5.18	2.42	4.3	5.06	1.20465	0.583754	1.08687	0.183145
Gria4	NM_001113180.1	Endogenous	mRNA	128.05	60.38	123.09	58.4	1.0403	0.858089	181.96	74.76	123.09	58.4	1.47827	0.117691	0.703726	0.185073
Duoxa1	NM_145395.2	Endogenous	mRNA	3.54	1.59	3.29	1.47	1.07599	0.753973	4.11	2.64	3.29	1.47	1.24924	0.467388	0.861314	0.185613
Sftpd	NM_009160.2	Endogenous	mRNA	5.67	6.18	5.42	6.06	1.04613	0.913939	5.24	2.5	5.42	6.06	0.96679	0.927561	1.08206	0.187584
Pros1	NM_011173.2	Endogenous	mRNA	34.9	16.92	25.98	11.5	1.34334	0.28269	25.13	8.4	25.98	11.5	0.967283	0.879852	1.38878	0.187805
Iqsec1	NM_001134383.1	Endogenous	mRNA	527.42	257.78	549.68	185.89	0.959504	0.864478	370.43	167.22	549.68	185.89	0.673901	0.0807039	1.4238	0.187856
Ms4a4a	XM_003086124.1	Endogenous	mRNA	18.16	11.49	5.51	5.38	3.29583	0.00451055	11.46	6.98	5.51	5.38	2.07985	0.0699696	1.58464	0.190682
Dnmt1	NM_010066.3	Endogenous	mRNA	20.66	6.85	21.62	8.87	0.955597	0.811884	15.17	9.19	21.62	8.87	0.701665	0.174146	1.3619	0.192715
Srgn	NM_011157.2	Endogenous	mRNA	144.12	91.05	45.19	30.19	3.1892	0.0095824	78.13	61.08	45.19	30.19	1.72892	0.225357	1.84462	0.192837
Nfkb1	NM_008689.2	Endogenous	mRNA	57.41	19.83	59.31	21.21	0.967965	0.877797	42.73	20.19	59.31	21.21	0.720452	0.150052	1.34355	0.193895
Timeless	NM_011589.1	Endogenous	mRNA	24.69	14.48	14.18	4.22	1.74118	0.0767528	17.04	5.74	14.18	4.22	1.20169	0.376942	1.44894	0.194097
Asb2	NM_023049.1	Endogenous	mRNA	3.39	2.15	3.5	1.75	0.968571	0.910886	4.11	2.64	3.5	1.75	1.17429	0.595813	0.824818	0.195068
Cd244	NM_018729.2	Endogenous	mRNA	14.65	11.08	16.28	15.27	0.899877	0.823854	9.95	12.61	16.28	15.27	0.611179	0.326775	1.47236	0.19545
Atg14	NM_172599.4	Endogenous	mRNA	48.2	24.34	57.74	27.25	0.834777	0.493394	35.28	15.97	57.74	27.25	0.611015	0.0607989	1.36621	0.195845
Map1lc3a	NM_025735.1	Endogenous	mRNA	191.29	49.04	206.88	45.13	0.924642	0.562571	154.97	45.69	206.88	45.13	0.749082	0.0619242	1.23437	0.196307
Srxn1	NM_029688.4	Endogenous	mRNA	144.85	8.22	153.36	18.75	0.94451	0.295405	162.46	27.96	153.36	18.75	1.05934	0.493925	0.891604	0.196702
Kdm4d	NM_173433.2	Endogenous	mRNA	8.54	5.08	8.67	8.94	0.985006	0.968242	5.97	2.85	8.67	8.94	0.688581	0.358642	1.43049	0.197893
Sesn2	NM_144907.1	Endogenous	mRNA	12.2	4.5	18.76	7.79	0.65032	0.0693365	14.53	4.99	18.76	7.79	0.77452	0.232917	0.839642	0.198737
B3gnt5	NM_001159407.1	Endogenous	mRNA	3.52	2.7	4.26	3.19	0.826291	0.559603	7.66	2.46	4.26	3.19	1.79812	0.0310887	0.45953	0.201562
S1pr5	NM_053190.2	Endogenous	mRNA	25.17	13.13	32.8	14.88	0.767378	0.326376	18.29	9.72	32.8	14.88	0.557622	0.0271229	1.37616	0.202771
Sox4	NM_009238.2	Endogenous	mRNA	19.52	18.91	21.88	6.24	0.892139	0.711202	12.34	12.18	21.88	6.24	0.563985	0.0661582	1.58185	0.207034
Lig1	NM_001083188.1	Endogenous	mRNA	22.39	9.33	23.43	6.52	0.955612	0.81314	15.68	11.37	23.43	6.52	0.669227	0.13553	1.42793	0.20787
Cd72	NM_001110320.1	Endogenous	mRNA	11.82	13.13	9.32	9.98	1.26824	0.625411	8.31	6.02	9.32	9.98	0.891631	0.778755	1.42238	0.211772
Ifitm2	NM_030694.1	Endogenous	mRNA	129.72	84.82	37.92	18.18	3.42089	0.00508169	71.15	55.63	37.92	18.18	1.87632	0.153298	1.82319	0.21282
Rbfox3	NM_001024931.2	Endogenous	mRNA	287.48	130.4	336.69	123.67	0.853842	0.518555	209.93	78.37	336.69	123.67	0.623511	0.0407385	1.36941	0.216102
Traf6	NM_009424.2	Endogenous	mRNA	31.83	23.93	32.34	20.14	0.98423	0.965665	20.51	11.36	32.34	20.14	0.634199	0.137653	1.55193	0.21699
Opalin	NM_153520.1	Endogenous	mRNA	59.78	26.23	163.75	38.36	0.365069	0.00049147	78.15	24.58	163.75	38.36	0.477252	0.00057151	0.764939	0.218081
Msn	NM_010833.2	Endogenous	mRNA	31.3	18.72	19.34	17.02	1.61841	0.197093	20.68	13.16	19.34	17.02	1.06929	0.857879	1.51354	0.218564
Nbn	NM_013752.3	Endogenous	mRNA	7.86	4.32	7.73	6.06	1.01682	0.968781	13.47	5.83	7.73	6.06	1.74256	0.134227	0.583519	0.219085
Bid	NM_007544.3	Endogenous	mRNA	37.47	7.95	30.43	20.56	1.23135	0.376804	28.96	15.98	30.43	20.56	0.951692	0.856159	1.29385	0.220969
Tubb3	NM_023279.2	Endogenous	mRNA	776.81	223.06	803.03	146.3	0.967349	0.784645	664.12	90.09	803.03	146.3	0.827018	0.0435745	1.16968	0.221439
Ep300	NM_177821.6	Endogenous	mRNA	127.13	58.77	133.5	58.37	0.952285	0.856877	87.33	64.75	133.5	58.37	0.654157	0.155393	1.45574	0.22188
Ly9	NM_008534.2	Endogenous	mRNA	11.04	11.27	8.62	10.42	1.28074	0.61711	7.08	1.8	8.62	10.42	0.821346	0.58712	1.55932	0.223046
Ly6a	NM_010738.2	Endogenous	mRNA	295.56	102.08	132.11	46.41	2.23723	0.00147867	200.06	143.24	132.11	46.41	1.51434	0.194759	1.47736	0.224834
Spp1	NM_009263.3	Endogenous	mRNA	350.72	134.51	311.2	147.95	1.12699	0.641666	253.47	130.24	311.2	147.95	0.814492	0.476078	1.38367	0.22523
Cnn2	NM_007725.2	Endogenous	mRNA	17.52	13.15	19.31	15.5	0.907302	0.780051	12.24	7.02	19.31	15.5	0.633868	0.164558	1.43137	0.226447
Inpp5d	NM_001110192.1	Endogenous	mRNA	9.65	6.44	5.08	4.75	1.89961	0.0906039	8.38	8.24	5.08	4.75	1.64961	0.202104	1.15155	0.227186
Myct1	NM_026793.2	Endogenous	mRNA	26.72	46.47	40.74	47.4	0.655866	0.578994	14.42	40.64	40.74	47.4	0.353952	0.176276	1.85298	0.228354
Plekhm1	NM_183034.1	Endogenous	mRNA	11.42	8.08	15.24	10.11	0.749344	0.546519	18.45	5.09	15.24	10.11	1.21063	0.517164	0.61897	0.229863
Kdm2a	NM_001001984.2	Endogenous	mRNA	117.76	73.18	138.91	62.34	0.847743	0.627638	72.57	78.34	138.91	62.34	0.522425	0.0787852	1.62271	0.230339
Rab6b	NM_173781.4	Endogenous	mRNA	514.95	106.88	577.55	119.54	0.891611	0.303422	453.72	65.74	577.55	119.54	0.785594	0.025929	1.13495	0.230954
Akt2	NM_001110208.1	Endogenous	mRNA	38.14	24.19	43.23	21.18	0.882258	0.726008	24.9	15.1	43.23	21.18	0.575989	0.0677358	1.53173	0.231642
Igf2r	NM_010515.1	Endogenous	mRNA	34.39	27.71	40.66	19.3	0.845794	0.600998	22.77	14.88	40.66	19.3	0.56001	0.0743042	1.51032	0.232291
Cst7	NM_009977.3	Endogenous	mRNA	4.23	1.91	3.5	1.75	1.20857	0.454809	4.52	2.33	3.5	1.75	1.29143	0.343164	0.935841	0.234923
Pilrb1	NM_133209.2	Endogenous	mRNA	4.23	1.91	3.48	3.02	1.21552	0.494659	4.11	2.64	3.48	3.02	1.18103	0.61391	1.0292	0.234923
Trem3	NM_021407.3	Endogenous	mRNA	3.56	1.46	4.55	4.32	0.782418	0.409372	4.11	2.64	4.55	4.32	0.903297	0.769539	0.86618	0.235401
Prkaca	NM_008854.3	Endogenous	mRNA	598.41	113.34	676.26	100.99	0.884882	0.195403	533.2	65.81	676.26	100.99	0.788454	0.00718493	1.1223	0.236293
Lst1	NM_010734.2	Endogenous	mRNA	7.29	7.4	5.15	4.83	1.41553	0.413795	6.41	2.27	5.15	4.83	1.24466	0.460025	1.13729	0.237581
Il3	NM_010556.4	Endogenous	mRNA	8.51	5.3	6.66	6.26	1.27778	0.499987	6.72	6.56	6.66	6.26	1.00901	0.980423	1.26637	0.23836
Kdm4b	NM_172132.1	Endogenous	mRNA	57.01	19.54	72.35	33.46	0.787975	0.332889	41.32	27.95	72.35	33.46	0.571113	0.0696199	1.37972	0.239185
Gclc	NM_010295.2	Endogenous	mRNA	27.88	10.75	28	9.64	0.995714	0.98314	35.54	9.01	28	9.64	1.26929	0.174151	0.784468	0.239305
Slamf8	NM_029084.3	Endogenous	mRNA	5.08	3.84	3.51	2.17	1.44729	0.272586	4.52	2.33	3.51	2.17	1.28775	0.370431	1.12389	0.239568
Casp7	NM_007611.2	Endogenous	mRNA	33.47	27.54	35.3	24.26	0.948159	0.907829	19.81	15.17	35.3	24.26	0.56119	0.155918	1.68955	0.241214
Mcm2	NM_008564.2	Endogenous	mRNA	8.69	3.92	7.3	5.11	1.19041	0.540876	7.46	3.33	7.3	5.11	1.02192	0.937745	1.16488	0.242153
Pacsin1	NM_011861.3	Endogenous	mRNA	444.22	108.97	508	106.02	0.874449	0.296157	366.42	110.85	508	106.02	0.721299	0.0460878	1.21232	0.245482
Gzma	NM_010370.2	Endogenous	mRNA	3.3	2.19	3.6	2.5	0.916667	0.765715	5.18	2.42	3.6	2.5	1.43889	0.218026	0.637066	0.245519
Hells	NM_008234.3	Endogenous	mRNA	12.41	5.27	19.06	11.9	0.651102	0.101796	8.85	2.11	19.06	11.9	0.464323	0.00545628	1.40226	0.245933
Prkcq	NM_008859.2	Endogenous	mRNA	21.9	11.19	32.28	12.57	0.678439	0.142613	17.36	2.96	32.28	12.57	0.537794	0.00306385	1.26152	0.246236
Mto1	NM_026658.2	Housekeeping	mRNA	16	7.28	21.32	8.64	0.750469	0.26199	22.78	7.89	21.32	8.64	1.06848	0.778992	0.702371	0.246769
Abcc3	NM_029600.3	Endogenous	mRNA	2.89	1.56	4.39	3.79	0.658314	0.166299	4.11	2.64	4.39	3.79	0.936219	0.843742	0.703163	0.247637
Bcl2l2	NM_007537.1	Endogenous	mRNA	373.99	243.14	436.31	198.43	0.857166	0.64251	245.29	185.82	436.31	198.43	0.562192	0.077378	1.52469	0.247951
Atg9a	NM_001003917.3	Endogenous	mRNA	197.32	95	236.13	84.29	0.835641	0.448825	143.49	84.08	236.13	84.29	0.607674	0.0612195	1.37515	0.250157
Bola2	NM_175103.3	Endogenous	mRNA	331.68	119.73	405.24	125.99	0.818478	0.284596	269.41	73.45	405.24	125.99	0.664816	0.0256593	1.23113	0.250199
Ccr2	NM_009915.2	Endogenous	mRNA	7.72	7.43	5.14	4.32	1.50195	0.327955	4.85	2.19	5.14	4.32	0.94358	0.854563	1.59175	0.252371
Dlx2	NM_010054.2	Endogenous	mRNA	5.73	6.37	2.99	1.01	1.91639	0.102194	4.85	2.19	2.99	1.01	1.62207	0.0692923	1.18144	0.252748
Cd36	NM_007643.3	Endogenous	mRNA	5.22	1.87	5.12	4.65	1.01953	0.946252	5.44	3.06	5.12	4.65	1.0625	0.85957	0.959559	0.252995
Bcl2a1a	NM_009742.3	Endogenous	mRNA	63.94	41.84	14.87	8.87	4.29993	0.00220087	35.95	31.06	14.87	8.87	2.41762	0.0822193	1.77858	0.253352
Lfng	NM_008494.3	Endogenous	mRNA	86.9	17.74	86.31	19.3	1.00684	0.952084	71.26	25.73	86.31	19.3	0.825629	0.258335	1.21948	0.254982
Tmem206	NM_025864.3	Endogenous	mRNA	50.41	27.28	64.53	25.78	0.781187	0.319761	36.35	22.16	64.53	25.78	0.563304	0.0436337	1.3868	0.255571
Creb1	NM_001037726.1	Endogenous	mRNA	36.81	17.85	45.41	14.78	0.810614	0.348668	28.92	8.89	45.41	14.78	0.636864	0.0197499	1.27282	0.256638
Itgb5	NM_001145884.1	Endogenous	mRNA	95.59	45.73	143.59	59.51	0.665715	0.143678	73.02	18.48	143.59	59.51	0.508531	0.00444897	1.30909	0.256693
Cd74	NM_001042605.1	Endogenous	mRNA	32.21	28.64	22.04	19.06	1.46143	0.406256	19.29	12.01	22.04	19.06	0.875227	0.730787	1.66978	0.256915
Mog	NM_010814.2	Endogenous	mRNA	95.31	17.2	115.79	22.06	0.823128	0.0761377	116.05	38.78	115.79	22.06	1.00225	0.988835	0.821284	0.256972
Top2a	NM_011623.2	Endogenous	mRNA	14.73	13.36	14.92	14.52	0.987265	0.979354	8.79	8.45	14.92	14.52	0.589142	0.236018	1.67577	0.257566
Pmp22	NM_008885.2	Endogenous	mRNA	89.69	55.54	105.87	56.53	0.847171	0.624869	62.36	26.95	105.87	56.53	0.589024	0.0608689	1.43826	0.258926
Ncor2	NM_011424.2	Endogenous	mRNA	147.02	58.15	171.5	63.09	0.857259	0.478936	109.13	66.33	171.5	63.09	0.636327	0.0897588	1.3472	0.261842
Siglecf	NM_145581.1	Endogenous	mRNA	8.28	6.16	6.76	8.25	1.22485	0.644093	6.57	5.51	6.76	8.25	0.971893	0.947216	1.26027	0.263197
Ambra1	NM_001080754.1	Endogenous	mRNA	193.63	87.04	210.54	76.59	0.919683	0.744122	138.96	96.22	210.54	76.59	0.660017	0.128194	1.39342	0.266151
Sox9	NM_011448.4	Endogenous	mRNA	109.75	66.65	81.44	43.81	1.34762	0.365148	72.12	64.04	81.44	43.81	0.88556	0.720663	1.52177	0.26736
Fkbp5	NM_010220.3	Endogenous	mRNA	88.11	45.37	29.17	15.52	3.02057	0.00250425	51.22	75.69	29.17	15.52	1.75591	0.259213	1.72023	0.270376
Pld2	NM_008876.2	Endogenous	mRNA	12.11	6.59	14.75	13.12	0.821017	0.550851	9.79	4.22	14.75	13.12	0.663729	0.217562	1.23698	0.272765
Bak1	NM_007523.2	Endogenous	mRNA	54.37	29.51	54.64	28.33	0.995059	0.986333	38.11	26.3	54.64	28.33	0.697474	0.21318	1.42666	0.272889
Smarcd1	NM_031842.1	Endogenous	mRNA	18.87	11.93	18.25	9.87	1.03397	0.899612	14.15	6.01	18.25	9.87	0.775342	0.239621	1.33357	0.273328
Fcrls	NM_030707.3	Endogenous	mRNA	19.95	14.25	22.75	7.98	0.876923	0.63738	14.71	4.99	22.75	7.98	0.646593	0.0346281	1.35622	0.273901
Man2b1	NM_010764.2	Endogenous	mRNA	69.06	31.6	94.57	31.63	0.730253	0.193311	51.96	24.96	94.57	31.63	0.549434	0.0214416	1.3291	0.275201
Csf1r	NM_001037859.1	Endogenous	mRNA	60.09	25.36	75.86	28.83	0.792117	0.330517	45.04	21.69	75.86	28.83	0.593725	0.0446657	1.33415	0.276168
Asph	NM_001177849.1	Endogenous	mRNA	201.81	35.79	225.36	35.65	0.895501	0.239534	228.5	41.35	225.36	35.65	1.01393	0.882809	0.883195	0.276814
Ikbkg	NM_178590.2	Endogenous	mRNA	32.93	20.17	41.12	21.23	0.800827	0.479465	22.92	22.74	41.12	21.23	0.557393	0.0820996	1.43674	0.278074
C1qc	NM_007574.2	Endogenous	mRNA	81.03	48.62	97.93	24.55	0.827428	0.392862	61.22	22.37	97.93	24.55	0.62514	0.0353828	1.32359	0.279309
Mdm2	NM_010786.4	Endogenous	mRNA	119.83	56.2	130.94	49.75	0.915152	0.729993	88.93	44.75	130.94	49.75	0.679166	0.113667	1.34746	0.280857
Dlg1	NM_001252433.1	Endogenous	mRNA	132.14	67.29	142.94	37.84	0.924444	0.717526	104.53	23.66	142.94	37.84	0.731286	0.0345043	1.26413	0.284284
Ngfr	NM_033217.3	Endogenous	mRNA	3.97	2.2	3.34	1.86	1.18862	0.533271	6.31	4.02	3.34	1.86	1.88922	0.0733336	0.62916	0.284906
Ercc2	NM_007949.4	Endogenous	mRNA	64.86	35.1	89.04	39.56	0.728437	0.254058	47.36	27.86	89.04	39.56	0.531896	0.0300539	1.36951	0.285143
Xpnpep1	NM_133216.3	Housekeeping	mRNA	76.34	14.53	76.13	9.42	1.00276	0.975001	67.92	11.45	76.13	9.42	0.892158	0.191149	1.12397	0.285721
Txnrd1	NM_015762.2	Endogenous	mRNA	291.24	140.69	307.92	111.74	0.94583	0.828428	217.25	101.21	307.92	111.74	0.70554	0.141065	1.34058	0.286951
Rpl36al	NM_025589.4	Endogenous	mRNA	92.38	29.35	95.52	40.3	0.967127	0.85516	113.44	33.39	95.52	40.3	1.1876	0.35236	0.814351	0.287382
Pdpn	NM_010329.2	Endogenous	mRNA	66.13	11.73	41.38	10.8	1.59812	0.00131697	57.41	14.72	41.38	10.8	1.38739	0.0377016	1.15189	0.289261
Ak1	NM_001198790.1	Endogenous	mRNA	374.73	253.45	454.41	214.9	0.824652	0.576635	250.03	194.61	454.41	214.9	0.55023	0.084405	1.49874	0.28933
Cycs	NM_007808.4	Endogenous	mRNA	4.77	2.78	5.77	4.7	0.82669	0.584869	6.12	2.98	5.77	4.7	1.06066	0.862657	0.779412	0.290829
Tubb4a	NM_009451.3	Endogenous	mRNA	177.82	39.75	179.04	66.67	0.993186	0.961902	214.75	69.55	179.04	66.67	1.19945	0.328912	0.828033	0.291235
Nod1	NM_172729.2	Endogenous	mRNA	16.39	12.45	18.12	18.14	0.904525	0.832465	11.29	7.86	18.12	18.14	0.623068	0.264441	1.45173	0.292817
Cass4	NM_001080820.2	Endogenous	mRNA	3.97	2.45	3.18	1.13	1.24843	0.399721	4.11	2.64	3.18	1.13	1.29245	0.389331	0.965937	0.293007
Bdnf	NM_007540.4	Endogenous	mRNA	15.5	8.07	19.06	11.02	0.813221	0.430747	12.23	3.1	19.06	11.02	0.641658	0.0536898	1.26738	0.294745
Mpg	NM_010822.3	Endogenous	mRNA	10.01	6.36	4.68	6.76	2.13889	0.0802928	8.64	6.8	4.68	6.76	1.84615	0.145799	1.15856	0.295447
Pecam1	NM_008816.2	Endogenous	mRNA	28.63	13.55	36.64	11.84	0.781386	0.295479	22.99	4.25	36.64	11.84	0.627456	0.00825098	1.24532	0.29679
Rac2	NM_009008.3	Endogenous	mRNA	4.13	2.02	4.76	4.15	0.867647	0.661689	5.22	3.2	4.76	4.15	1.09664	0.796648	0.791188	0.296903
Hat1	NM_026115.4	Endogenous	mRNA	106.44	46.34	117.89	38.25	0.902876	0.651847	83.13	30.1	117.89	38.25	0.705149	0.0737566	1.2804	0.298059
Grin2a	NM_008170.2	Endogenous	mRNA	7.61	3.65	10.74	2.64	0.708566	0.17285	8.37	10.67	10.74	2.64	0.77933	0.531997	0.9092	0.298151
Egfr	NM_207655.2	Endogenous	mRNA	12.15	6.65	14.43	9.64	0.841996	0.588729	9.31	3.11	14.43	9.64	0.645184	0.166162	1.30505	0.301081
Fgd2	NM_001159538.1	Endogenous	mRNA	3.71	2.64	3.63	1.7	1.02204	0.941304	4.85	2.19	3.63	1.7	1.33609	0.271239	0.764948	0.302102
Ldha	NM_010699.2	Endogenous	mRNA	237.68	96.82	256.84	72.5	0.925401	0.707055	175.51	130.74	256.84	72.5	0.683344	0.166252	1.35422	0.302136
Fas	NM_007987.2	Endogenous	mRNA	13.78	6.07	9.18	7.45	1.50109	0.203795	10.66	3.93	9.18	7.45	1.16122	0.632298	1.29268	0.30304
C1qb	NM_009777.2	Endogenous	mRNA	241.3	140.26	225.39	85.5	1.07059	0.789469	179.37	95.71	225.39	85.5	0.795821	0.35178	1.34526	0.304449
Lyn	NM_010747.1	Endogenous	mRNA	15.19	8.21	12.08	10.88	1.25745	0.495072	11.69	3.61	12.08	10.88	0.967715	0.918282	1.2994	0.306523
Itgax	NM_021334.2	Endogenous	mRNA	3.43	2.74	2.99	1.01	1.14716	0.635469	4.11	2.64	2.99	1.01	1.37458	0.287343	0.83455	0.306718
Cd109	NM_153098.3	Endogenous	mRNA	6.35	1.89	4.58	4.18	1.38646	0.237172	6.18	2.82	4.58	4.18	1.34934	0.388334	1.02751	0.307983
Rad50	NM_009012.2	Endogenous	mRNA	5.26	2.85	4.2	3.09	1.25238	0.500208	6.96	2.7	4.2	3.09	1.65714	0.0793713	0.755747	0.308065
Irak2	NM_001113553.1	Endogenous	mRNA	45.3	23.83	28.97	10.58	1.56369	0.0832179	34.07	14.57	28.97	10.58	1.17604	0.511871	1.32962	0.308421
Chek2	NM_016681.3	Endogenous	mRNA	13.05	6.81	16.34	9.49	0.798654	0.482082	9.55	6.96	16.34	9.49	0.584455	0.138871	1.36649	0.309874
Ppp3r1	NM_024459.2	Endogenous	mRNA	273	141.98	288.15	98.79	0.947423	0.832352	208.7	81.72	288.15	98.79	0.724276	0.128544	1.3081	0.311218
Hmgb1	NM_010439.3	Endogenous	mRNA	176.95	67.45	217.74	67.66	0.812666	0.287316	148.18	28.14	217.74	67.66	0.680536	0.0160009	1.19416	0.31125
Tarbp2	NM_001253795.1	Endogenous	mRNA	20.3	8.68	29.17	17.78	0.69592	0.17015	16.25	4.37	29.17	17.78	0.557079	0.0278941	1.24923	0.312468
Foxp3	NM_054039.2	Endogenous	mRNA	3.59	2.35	5.42	5.6	0.662362	0.293605	5.09	4.18	5.42	5.6	0.939114	0.885404	0.705305	0.312717
Tle3	NM_009389.2	Endogenous	mRNA	71.02	31.33	40.48	24.98	1.75445	0.0471873	52.79	34.83	40.48	24.98	1.3041	0.36845	1.34533	0.313965
Ripk1	NM_009068.3	Endogenous	mRNA	31.12	31.83	26.77	19.86	1.1625	0.760502	18.83	23.77	26.77	19.86	0.703399	0.433118	1.65268	0.314138
Arid1a	NM_001080819.1	Endogenous	mRNA	81.11	35.63	95.49	35.5	0.849408	0.47761	62.35	34.37	95.49	35.5	0.652948	0.105286	1.30088	0.314218
Becn1	NM_019584.3	Endogenous	mRNA	262.44	87	295.06	75.85	0.889446	0.4624	223.94	50.21	295.06	75.85	0.758964	0.0557162	1.17192	0.314728
Ccl3	NM_011337.1	Endogenous	mRNA	17.52	11.53	6.57	7.55	2.66667	0.0291762	11.72	20.21	6.57	7.55	1.78387	0.274897	1.49488	0.316117
Nfkbia	NM_010907.2	Endogenous	mRNA	39.37	17.63	14.72	10.78	2.67459	0.00627545	29.25	12.26	14.72	10.78	1.98709	0.0639331	1.34598	0.317496
Entpd2	NM_009849.2	Endogenous	mRNA	11.45	3.32	9.89	5.57	1.15774	0.593534	9.79	3.92	9.89	5.57	0.989889	0.971049	1.16956	0.317781
Tcl1	NM_009337.3	Endogenous	mRNA	2.94	1.56	3.51	2.17	0.837607	0.482865	4.11	2.64	3.51	2.17	1.17094	0.61764	0.715328	0.318517
Grin2b	NM_008171.3	Endogenous	mRNA	104.79	55.85	139.64	77.64	0.75043	0.347414	74.09	76.22	139.64	77.64	0.530579	0.0781914	1.41436	0.318641
Atp6v0e	NM_025272.2	Endogenous	mRNA	81.07	47.68	84.1	42.72	0.963971	0.907506	55.7	51.5	84.1	42.72	0.662307	0.25649	1.45548	0.318888
Prdx1	NM_011034.4	Endogenous	mRNA	22.19	6.94	30.89	7.89	0.718355	0.0624616	25.77	6.22	30.89	7.89	0.834251	0.238176	0.861079	0.320351
Trem2	NM_031254.2	Endogenous	mRNA	7.49	4.88	21.33	10.18	0.351149	0.00473727	9.43	2.59	21.33	10.18	0.4421	0.00120341	0.794274	0.325363
Syp	NM_009305.2	Endogenous	mRNA	387.29	54.86	440.28	116.36	0.879645	0.243677	420.14	44.41	440.28	116.36	0.954256	0.636197	0.921812	0.326947
Casp9	NM_015733.4	Endogenous	mRNA	25.56	17.82	31.35	14.73	0.815311	0.474563	19.6	9.09	31.35	14.73	0.625199	0.0557685	1.30408	0.327442
Pld1	NM_001164056.1	Endogenous	mRNA	40.87	28.61	39.87	27.55	1.02508	0.949873	27.63	27.17	39.87	27.55	0.693002	0.366344	1.47919	0.329125
Coa5	NM_198006.4	Endogenous	mRNA	119.06	58.24	153.14	60.86	0.777459	0.364454	87.23	67.12	153.14	60.86	0.56961	0.073486	1.3649	0.329606
C3ar1	NM_009779.2	Endogenous	mRNA	22.04	12.54	7.37	9.72	2.9905	0.028213	17.24	5.59	7.37	9.72	2.33921	0.0620463	1.27842	0.330218
Atr	NM_019864.1	Endogenous	mRNA	40.66	33.01	45.15	18.22	0.900554	0.768712	28.01	21.41	45.15	18.22	0.620377	0.105361	1.45162	0.330542
Ptx3	NM_008987.3	Endogenous	mRNA	27.18	21.65	5.33	4.4	5.09944	0.00347193	17.63	17.61	5.33	4.4	3.30769	0.0191614	1.54169	0.331521
Mapk14	NM_011951.2	Endogenous	mRNA	31.14	12.59	44.85	18.77	0.694314	0.103853	38.41	21.24	44.85	18.77	0.85641	0.498899	0.810726	0.332381
Snca	NM_009221.2	Endogenous	mRNA	45.86	14.25	57.1	12.98	0.803152	0.208938	54.86	17.73	57.1	12.98	0.960771	0.802107	0.835946	0.332984
Tmem64	NM_181401.3	Endogenous	mRNA	127.05	70.54	185.99	91.46	0.683101	0.25697	91.41	63.82	185.99	91.46	0.491478	0.0344464	1.38989	0.333249
Fcrla	NM_145141.2	Endogenous	mRNA	6.87	1.78	3.57	3.98	1.92437	0.0242672	6.65	3.2	3.57	3.98	1.86275	0.0429443	1.03308	0.334019
Setd1a	NM_178029.3	Endogenous	mRNA	43.55	13.42	35.56	15.98	1.22469	0.327543	37.05	8.21	35.56	15.98	1.0419	0.825249	1.17544	0.338868
Fa2h	NM_178086.3	Endogenous	mRNA	44.02	24.07	73.42	25.11	0.599564	0.0298764	36.89	6.32	73.42	25.11	0.502452	0.00045878	1.19328	0.341307
Kmt2c	NM_001081383.1	Endogenous	mRNA	88.67	35.02	112.97	50.72	0.784899	0.328273	69.27	42.57	112.97	50.72	0.613172	0.0778134	1.28006	0.341395
Mbd3	NM_013595.2	Endogenous	mRNA	97.33	34.4	117.32	34.67	0.829611	0.346013	80.86	24.56	117.32	34.67	0.689226	0.0334737	1.20369	0.342316
Dicer1	NM_148948.2	Endogenous	mRNA	46.46	6.8	62.03	18.46	0.748992	0.0407401	53.86	22.23	62.03	18.46	0.86829	0.444382	0.862607	0.342911
Osmr	NM_011019.3	Endogenous	mRNA	105.4	45.37	18.6	16.38	5.66667	0.00033613	66.23	46.92	18.6	16.38	3.56075	0.0342329	1.59142	0.342958
Tbr1	NM_009322.3	Endogenous	mRNA	5.49	4.22	6.35	9.79	0.864567	0.7332	4.84	2.21	6.35	9.79	0.762205	0.503921	1.1343	0.347766
Rela	NM_009045.4	Endogenous	mRNA	40.69	25.59	37.06	18.94	1.09795	0.772624	29.74	20.92	37.06	18.94	0.802482	0.474801	1.36819	0.34988
Vegfa	NM_001025250.3	Endogenous	mRNA	50.41	11	69.59	15.26	0.724386	0.0266306	44.02	12.11	69.59	15.26	0.632562	0.00494886	1.14516	0.351306
Aars	NM_146217.4	Housekeeping	mRNA	70.84	31.68	66.07	25.96	1.0722	0.741077	89.07	29.99	66.07	25.96	1.34812	0.192545	0.79533	0.351349
Pole	NM_011132.2	Endogenous	mRNA	9.26	6.42	6.41	6.81	1.44462	0.361046	7.11	2.16	6.41	6.81	1.1092	0.747448	1.30239	0.351526
Gjb1	NM_008124.2	Endogenous	mRNA	61.34	20.77	89.55	16.42	0.68498	0.0399074	72.41	16.34	89.55	16.42	0.808599	0.0801878	0.847121	0.351935
Cd209e	NM_130905.2	Endogenous	mRNA	5.9	1.96	4.11	4.81	1.43552	0.25322	5.18	2.42	4.11	4.81	1.26034	0.509002	1.139	0.352341
Shank3	NM_021423.3	Endogenous	mRNA	24.95	10.72	25.51	7.87	0.978048	0.916822	30.24	7.62	25.51	7.87	1.18542	0.284569	0.825066	0.35287
Tmcc3	NM_172051.2	Endogenous	mRNA	96.58	43.99	136.35	61.89	0.708324	0.234581	75.81	34.54	136.35	61.89	0.555996	0.0353409	1.27397	0.354029
Cdc7	NM_001271566.1	Endogenous	mRNA	23.35	8.52	23.46	8.26	0.995311	0.980251	19.21	8.03	23.46	8.26	0.818841	0.321029	1.21551	0.354429
Xiap	NM_009688.2	Endogenous	mRNA	180.56	23.67	207.44	20.51	0.87042	0.0479768	195.64	24.05	207.44	20.51	0.943116	0.360968	0.92292	0.354706
Arc	NM_018790.2	Endogenous	mRNA	18.39	10.3	32.48	18.3	0.566195	0.113614	13.94	7.34	32.48	18.3	0.429187	0.0126595	1.31923	0.355149
P2ry12	NM_027571.3	Endogenous	mRNA	16.07	12.28	58.25	27.44	0.27588	0.0023256	12.17	11.78	58.25	27.44	0.208927	0.00168162	1.32046	0.355433
Fcgr2b	NM_001077189.1	Endogenous	mRNA	74.12	26.55	17.82	11.75	4.15937	0.00220419	56.68	34.43	17.82	11.75	3.1807	0.0120668	1.30769	0.357361
Kif2c	NM_134471.3	Endogenous	mRNA	3.54	1.47	5.34	5.17	0.662921	0.21236	4.85	2.19	5.34	5.17	0.90824	0.774212	0.729897	0.357604
Blm	NM_001042527.2	Endogenous	mRNA	19.42	19.94	21.72	19.53	0.894107	0.813423	13.8	6.47	21.72	19.53	0.635359	0.227058	1.40725	0.362331
Pla2g5	NM_001122954.1	Endogenous	mRNA	8.6	3.7	9.94	11.9	0.865191	0.717571	6.2	5.99	9.94	11.9	0.623742	0.331916	1.3871	0.362568
Rad51b	NM_009014.3	Endogenous	mRNA	6.57	7.03	9.85	9.92	0.667005	0.402837	8.96	13.66	9.85	9.92	0.909645	0.831747	0.733259	0.363045
Kdm5c	NM_013668.3	Endogenous	mRNA	130.76	81.35	136.19	71.16	0.960129	0.895321	97.98	57.94	136.19	71.16	0.719436	0.226844	1.33456	0.363376
Tspan18	NM_183180.2	Endogenous	mRNA	4.61	2.65	6.09	6.68	0.756979	0.463876	6.72	2.16	6.09	6.68	1.10345	0.760421	0.686012	0.363394
Psmb8	NM_010724.2	Endogenous	mRNA	53.81	39.9	17.83	10.09	3.01795	0.0120707	37.23	19.94	17.83	10.09	2.08805	0.0512551	1.44534	0.363719
Clstn1	NM_023051.4	Endogenous	mRNA	271.28	66.97	309.92	67.32	0.875323	0.307077	235.01	72.7	309.92	67.32	0.758292	0.082387	1.15433	0.364739
Bcl2l1	NM_009743.4	Endogenous	mRNA	242.35	96.69	188.44	49.92	1.28609	0.19416	199.12	74.1	188.44	49.92	1.05668	0.756357	1.21711	0.366153
Msh2	NM_008628.2	Endogenous	mRNA	70.63	16.22	80.54	20.67	0.876956	0.281216	63.92	9.67	80.54	20.67	0.793643	0.0535626	1.10497	0.368585
Mal	NM_001171187.1	Endogenous	mRNA	530.8	301.58	662.44	259.43	0.80128	0.41526	416.52	169.42	662.44	259.43	0.628766	0.0533964	1.27437	0.36983
Suv39h1	NM_011514.2	Endogenous	mRNA	32.51	7.21	34.33	11.46	0.946985	0.670236	28.03	10.51	34.33	11.46	0.816487	0.233476	1.15983	0.370172
Gria2	NM_001039195.1	Endogenous	mRNA	359.69	116.48	412.59	153.25	0.871786	0.494231	279.93	237.98	412.59	153.25	0.67847	0.182888	1.28493	0.370993
Tnfrsf13c	NM_028075.2	Endogenous	mRNA	4.9	2.9	4.62	7.51	1.06061	0.882363	6.21	3.5	4.62	7.51	1.34416	0.418845	0.78905	0.371746
C5ar1	NM_007577.3	Endogenous	mRNA	25.32	10.9	10.46	7.56	2.42065	0.019327	18.09	16.01	10.46	7.56	1.72945	0.240369	1.39967	0.371785
Rps21	NM_025587.2	Endogenous	mRNA	1661.18	768.88	2084.03	742.29	0.7971	0.329406	1321.88	680.56	2084.03	742.29	0.63429	0.0597804	1.25668	0.372252
Slamf9	NM_029612.4	Endogenous	mRNA	4.25	2.33	4.95	4.57	0.858586	0.595512	4.85	2.19	4.95	4.57	0.979798	0.941824	0.876289	0.372345
Rpl9	NM_011292.2	Endogenous	mRNA	824.68	335.37	983.71	287.23	0.838337	0.35311	687.15	252.65	983.71	287.23	0.698529	0.0547035	1.20015	0.373111
Tfg	NM_001252443.1	Endogenous	mRNA	297.52	121.25	364.36	119.22	0.816555	0.35421	245.86	90.67	364.36	119.22	0.674772	0.0490773	1.21012	0.373274
Parp1	NM_007415.2	Endogenous	mRNA	56.34	17.04	73.18	19.09	0.769882	0.127484	48.46	14.53	73.18	19.09	0.662203	0.018668	1.16261	0.373564
Nkg7	NM_024253.4	Endogenous	mRNA	4.89	9.6	5.28	4.18	0.926136	0.860386	4.11	2.64	5.28	4.18	0.778409	0.45858	1.18978	0.374378
Pik3r5	NM_177320.2	Endogenous	mRNA	4.19	2.52	2.99	1.01	1.40134	0.223893	4.54	2.38	2.99	1.01	1.51839	0.123659	0.922907	0.375162
Slc2a5	NM_019741.3	Endogenous	mRNA	5.96	2.8	8.73	5.08	0.682703	0.228184	5.98	2.76	8.73	5.08	0.684994	0.275752	0.996656	0.375244
Kdm3b	NM_001081256.1	Endogenous	mRNA	2.87	1.56	2.99	1.01	0.959866	0.846911	4.11	2.64	2.99	1.01	1.37458	0.287343	0.698297	0.375904
Rrm2	NM_009104.1	Endogenous	mRNA	9.29	7.04	11.6	7.93	0.800862	0.575361	7.69	4.3	11.6	7.93	0.662931	0.234172	1.20806	0.380459
Tcirg1	NM_001136091.1	Endogenous	mRNA	43.22	33.72	45.3	28.54	0.954084	0.905977	30.68	22.88	45.3	28.54	0.677263	0.27114	1.40874	0.381563
Tmem119	NM_146162.2	Endogenous	mRNA	41.92	26.57	59.4	30.93	0.705724	0.296044	29.84	29.37	59.4	30.93	0.502357	0.0831347	1.40483	0.381756
Plp1	NM_011123.2	Endogenous	mRNA	2573.27	475.85	2999.02	401.05	0.858037	0.0990836	2883.24	550.69	2999.02	401.05	0.961394	0.688765	0.892492	0.382038
Myd88	NM_010851.2	Endogenous	mRNA	20.51	5.59	8.99	5.85	2.28142	0.00796965	16.39	5.8	8.99	5.85	1.82314	0.0571963	1.25137	0.387446
Kit	NM_001122733.1	Endogenous	mRNA	13.97	5.66	13.73	9.09	1.01748	0.950325	15.51	5.84	13.73	9.09	1.12964	0.655864	0.900709	0.388611
Parp2	NM_009632.2	Endogenous	mRNA	36.04	12.6	46.95	20.74	0.767625	0.252821	28.6	19.16	46.95	20.74	0.609159	0.10688	1.26014	0.389662
Cd24a	NM_009846.2	Endogenous	mRNA	52.69	21.17	42.7	19.85	1.23396	0.391836	41.69	18.98	42.7	19.85	0.976347	0.934346	1.26385	0.392163
Lilrb4a	NM_013532.3	Endogenous	mRNA	28.48	16.83	10.11	5.79	2.81701	0.00619248	20.23	16.39	10.11	5.79	2.00099	0.125856	1.40781	0.393023
Hdac4	NM_207225.1	Endogenous	mRNA	23.64	6.6	22.41	6.61	1.05489	0.728518	20.31	6.85	22.41	6.61	0.906292	0.546312	1.16396	0.39354
Dst	NM_010081.2	Endogenous	mRNA	247.47	87.85	290.65	66.95	0.851436	0.345305	212.24	61.12	290.65	66.95	0.730225	0.0412735	1.16599	0.393787
Lrrc25	NM_153074.3	Endogenous	mRNA	9.29	8.73	5.25	6.05	1.76952	0.175386	6.65	1.78	5.25	6.05	1.26667	0.419455	1.39699	0.394385
Cd83	NM_009856.2	Endogenous	mRNA	192.84	71.8	211.06	74.41	0.913674	0.651211	161.65	66.89	211.06	74.41	0.765896	0.195927	1.19295	0.395655
Nlgn2	NM_198862.2	Endogenous	mRNA	246.99	67.16	281.6	79.25	0.877095	0.32336	210.85	75.6	281.6	79.25	0.748757	0.135076	1.1714	0.395863
Nlgn1	NM_138666.3	Endogenous	mRNA	105.97	21.3	123.67	25.97	0.856877	0.211248	117.23	19.09	123.67	25.97	0.947926	0.626514	0.90395	0.396723
Il6ra	NM_010559.2	Endogenous	mRNA	14.16	4.37	4.76	3.81	2.97479	0.00150253	15.38	4.79	4.76	3.81	3.23109	0.00103921	0.920676	0.398008
Ltb	NM_008518.2	Endogenous	mRNA	4.36	2.59	3.24	1.28	1.34568	0.299048	4.52	2.33	3.24	1.28	1.39506	0.215902	0.964602	0.398068
Cideb	NM_009894.3	Endogenous	mRNA	23.38	28.36	29.54	10.3	0.791469	0.507174	16.45	15.15	29.54	10.3	0.556872	0.0641012	1.42128	0.399242
Exo1	NM_012012.4	Endogenous	mRNA	2.87	1.56	3.69	2.98	0.777778	0.356848	4.85	2.19	3.69	2.98	1.31436	0.355869	0.591753	0.399525
Nrm	NM_134122.2	Endogenous	mRNA	4.3	2.04	3.77	2.5	1.14058	0.630793	5.71	1.92	3.77	2.5	1.51459	0.0818491	0.753065	0.400053
Calr	NM_007591.3	Endogenous	mRNA	1174.65	589.4	1515.03	560.62	0.775331	0.350378	910.32	603.46	1515.03	560.62	0.600859	0.0765669	1.29037	0.404823
Dnmt3a	NM_007872.4	Endogenous	mRNA	45.31	27.8	57.52	24.91	0.787726	0.449556	34.03	27.89	57.52	24.91	0.59162	0.10172	1.33147	0.405873
Agt	NM_007428.3	Endogenous	mRNA	107.36	19.52	122.62	32.5	0.87555	0.251834	95.77	29.58	122.62	32.5	0.781031	0.100779	1.12102	0.406115
Optn	NM_181848.4	Endogenous	mRNA	97.06	24.31	126.57	45.87	0.766848	0.146861	83.84	33.42	126.57	45.87	0.6624	0.0560199	1.15768	0.40667
Suz12	NM_199196.1	Endogenous	mRNA	157.82	74.86	181.55	68.63	0.869292	0.595824	122	90.07	181.55	68.63	0.671991	0.170948	1.29361	0.40738
Map3k14	NM_016896.3	Endogenous	mRNA	4.67	3.4	3.2	1.21	1.45937	0.237733	5.39	1.72	3.2	1.21	1.68437	0.0130107	0.866419	0.408151
Il1rap	NM_134103.2	Endogenous	mRNA	50.65	16.61	60.57	14.33	0.836223	0.241297	58.09	13.15	60.57	14.33	0.959056	0.735205	0.871923	0.408207
Irf6	NM_016851.2	Endogenous	mRNA	5.71	4.26	3.5	1.75	1.63143	0.126601	4.93	2.17	3.5	1.75	1.40857	0.203819	1.15822	0.408423
Setd2	NM_001081340.2	Endogenous	mRNA	103.41	12.97	117.6	29.74	0.879337	0.206824	113.41	25.23	117.6	29.74	0.964371	0.766611	0.911824	0.408686
Calcoco2	NM_001271018.1	Endogenous	mRNA	3.09	1.65	2.99	1.01	1.03344	0.88487	4.11	2.64	2.99	1.01	1.37458	0.287343	0.751825	0.409358
Topbp1	NM_176979.5	Endogenous	mRNA	27.11	15.16	28.63	16.39	0.946909	0.856582	21.46	11.02	28.63	16.39	0.749563	0.269337	1.26328	0.410532
Tgfbr1	NM_009370.2	Endogenous	mRNA	56.24	31.94	81.28	30.82	0.691929	0.173628	45.69	18.28	81.28	30.82	0.562131	0.0124963	1.2309	0.410691
Setd1b	NM_001040398.1	Endogenous	mRNA	47.91	15.4	53.27	15.18	0.899381	0.495936	40.7	17.18	53.27	15.18	0.764032	0.173618	1.17715	0.4116
Xrcc6	NM_010247.2	Endogenous	mRNA	21.63	4.74	21.22	2.45	1.01932	0.846166	22.85	4.88	21.22	2.45	1.07681	0.456443	0.946608	0.412943
Sphk1	NM_011451.3	Endogenous	mRNA	4.53	2.34	2.99	1.01	1.51505	0.129799	4.11	2.64	2.99	1.01	1.37458	0.287343	1.10219	0.414098
Cytip	NM_139200.4	Endogenous	mRNA	8.96	13.78	4.69	6.19	1.91045	0.278467	8.93	9.46	4.69	6.19	1.90405	0.141581	1.00336	0.414176
Tada2b	NM_001170454.1	Housekeeping	mRNA	103.06	40.01	107.43	38.59	0.959322	0.848153	84.29	48.51	107.43	38.59	0.784604	0.298811	1.22268	0.414701
Prkdc	NM_011159.2	Endogenous	mRNA	17.15	14.1	26.01	10.45	0.659362	0.12446	20.52	5.63	26.01	10.45	0.788927	0.169341	0.83577	0.414864
Il1r2	NM_010555.4	Endogenous	mRNA	4.67	2.33	3.39	1.91	1.37758	0.210199	5.33	1.72	3.39	1.91	1.57227	0.0448334	0.876173	0.416552
Il1b	NM_008361.3	Endogenous	mRNA	13.14	8.8	3.85	4.26	3.41299	0.00443421	9.2	4.08	3.85	4.26	2.38961	0.0108346	1.42826	0.417173
Prf1	NM_011073.2	Endogenous	mRNA	3.61	1.83	2.99	1.01	1.20736	0.410632	4.11	2.64	2.99	1.01	1.37458	0.287343	0.878345	0.417542
Ifnar1	NM_010508.1	Endogenous	mRNA	69.42	28.86	88.23	40.1	0.786807	0.383808	55.52	37.79	88.23	40.1	0.629264	0.115248	1.25036	0.418412
Mavs	NM_144888.2	Endogenous	mRNA	26.66	10.45	29	7.73	0.91931	0.661313	22.68	6.78	29	7.73	0.782069	0.126997	1.17549	0.419199
Zfp367	NM_175494.4	Endogenous	mRNA	48.49	4.26	65.19	19.57	0.743826	0.0205628	44.68	8.35	65.19	19.57	0.685381	0.0132038	1.08527	0.419978
Csf1	NM_001113530.1	Endogenous	mRNA	160.81	72.12	94.37	43.81	1.70404	0.0504328	129.23	58.08	94.37	43.81	1.3694	0.224211	1.24437	0.420735
Tnfsf10	NM_009425.2	Endogenous	mRNA	11.62	9.04	8.2	9.99	1.41707	0.436711	7.87	4.18	8.2	9.99	0.959756	0.913138	1.47649	0.421025
Clic4	NM_013885.2	Endogenous	mRNA	320.78	218.23	229.46	92.23	1.39798	0.316074	246.45	98.26	229.46	92.23	1.07404	0.761058	1.3016	0.421051
Ddx58	NM_172689.3	Endogenous	mRNA	96.92	84.5	40.55	32.36	2.39014	0.0873211	64.4	62.93	40.55	32.36	1.58816	0.299196	1.50497	0.422183
Amigo2	NM_178114.4	Endogenous	mRNA	53.01	13.04	57.09	13.73	0.928534	0.585815	42.05	43.25	57.09	13.73	0.736556	0.298043	1.26064	0.422185
Tmem100	NM_026433.2	Endogenous	mRNA	17.49	5.25	22.24	7.92	0.786421	0.206544	20.97	7.89	22.24	7.92	0.942896	0.785393	0.834049	0.423447
Lamp1	NM_010684.2	Endogenous	mRNA	791.18	324.38	942.34	271.64	0.839591	0.400097	672.54	186.09	942.34	271.64	0.713691	0.0510393	1.17641	0.42485
Rab7	NM_009005.2	Endogenous	mRNA	625.99	191.46	757.47	175.01	0.826422	0.227076	551.41	153.66	757.47	175.01	0.727963	0.0341378	1.13525	0.427269
Gsn	NM_146120.3	Endogenous	mRNA	132.99	43.81	166.89	49.34	0.796872	0.18651	119	14.71	166.89	49.34	0.713045	0.0163643	1.11756	0.427482
C6	NM_016704.2	Endogenous	mRNA	3.3	2.19	2.99	1.01	1.10368	0.704992	4.11	2.64	2.99	1.01	1.37458	0.287343	0.80292	0.427883
Tnfrsf4	NM_011659.2	Endogenous	mRNA	3.3	2.19	3.02	1.01	1.09272	0.734316	4.11	2.64	3.02	1.01	1.36093	0.302055	0.80292	0.427883
Ms4a1	NM_007641.5	Endogenous	mRNA	4.44	4.86	3.48	3.02	1.27586	0.503806	4.85	2.19	3.48	3.02	1.39368	0.262048	0.915464	0.428076
Hilpda	NM_023516.5	Endogenous	mRNA	3.53	1.44	3.93	2.53	0.898219	0.659817	5.59	2.53	3.93	2.53	1.42239	0.239721	0.631485	0.428934
Cntnap2	NM_001004357.2	Endogenous	mRNA	93.43	17.57	102.72	15.83	0.90956	0.306483	86.5	12.92	102.72	15.83	0.842095	0.047701	1.08012	0.4293
Casp2	NM_007610.1	Endogenous	mRNA	20.53	9.75	22.68	10.97	0.905203	0.676712	16.53	9.63	22.68	10.97	0.728836	0.245748	1.24198	0.430601
Lsr	NM_001164184.1	Endogenous	mRNA	10.65	3.25	26.32	9.92	0.404635	0.00139658	11.88	5.97	26.32	9.92	0.451368	0.0100355	0.896465	0.43145
Cxcl9	NM_008599.2	Endogenous	mRNA	13.34	9.45	3.81	4.28	3.50131	0.00345347	9.45	3.58	3.81	4.28	2.48031	0.00718903	1.41164	0.431996
Ctsf	NM_019861.1	Endogenous	mRNA	86.53	36.86	91.98	21.74	0.940748	0.759144	100.91	11.88	91.98	21.74	1.09709	0.357249	0.857497	0.432112
Rps3	NM_012052.2	Endogenous	mRNA	42.96	22.68	55.36	23.87	0.776012	0.362022	34.64	21.19	55.36	23.87	0.625723	0.101069	1.24018	0.432927
Cables1	NM_001146287.1	Endogenous	mRNA	85.16	21.51	90.83	41.99	0.937576	0.728444	71.57	39.53	90.83	41.99	0.787956	0.344185	1.18988	0.433992
Cd70	NM_011617.1	Endogenous	mRNA	15.62	19.89	21.9	17.72	0.713242	0.544615	10.7	29.16	21.9	17.72	0.488584	0.212169	1.45981	0.434971
Tnfsf4	NM_009452.2	Endogenous	mRNA	4.55	4.01	4.02	3.26	1.13184	0.702641	5.33	1.72	4.02	3.26	1.32587	0.265531	0.853659	0.435186
Kdm1a	NM_133872.1	Endogenous	mRNA	120.57	59.72	141.22	46.09	0.853774	0.495175	97.22	63.19	141.22	46.09	0.688429	0.136764	1.24018	0.435609
Hdac6	NM_010413.3	Endogenous	mRNA	34.2	6.24	37.23	11.76	0.918614	0.595386	37.52	13.02	37.23	11.76	1.00779	0.965613	0.911514	0.436247
Atg7	NM_028835.1	Endogenous	mRNA	24.13	7.72	26.82	16.31	0.899702	0.581806	21.67	1.98	26.82	16.31	0.807979	0.195442	1.11352	0.438536
Braf	NM_139294.5	Endogenous	mRNA	148.22	56.3	189.81	60.21	0.780886	0.2129	129.27	34.19	189.81	60.21	0.681049	0.0321138	1.14659	0.439112
Bin1	NM_001083334.1	Endogenous	mRNA	292.72	180.19	426.95	144.13	0.685607	0.194278	235.63	90.6	426.95	144.13	0.551891	0.0113478	1.24229	0.439561
Tie1	NM_011587.2	Endogenous	mRNA	5.09	2.38	12.87	7.48	0.395493	0.021136	6.75	5	12.87	7.48	0.524476	0.131753	0.754074	0.442638
Ehmt2	NM_145830.1	Endogenous	mRNA	144.61	31.53	157.55	23.72	0.917867	0.38763	128.61	45.38	157.55	23.72	0.816312	0.175738	1.12441	0.442817
Emcn	NM_001163522.1	Endogenous	mRNA	9.33	6.51	20.66	8.64	0.451597	0.0697766	13.6	4.03	20.66	8.64	0.658277	0.0459414	0.686029	0.442842
Rps2	NM_008503.5	Endogenous	mRNA	613.4	193.15	680.87	163.41	0.900906	0.516353	531.25	206.08	680.87	163.41	0.780252	0.151443	1.15464	0.443547
Sqstm1	NM_011018.2	Endogenous	mRNA	589.12	175.02	667.11	99.21	0.883093	0.315891	530.32	118.4	667.11	99.21	0.794951	0.0431395	1.11088	0.443759
Dnmt3b	NM_001003960.3	Endogenous	mRNA	3.09	1.65	3.6	2.5	0.858333	0.562185	4.11	2.64	3.6	2.5	1.14167	0.679629	0.751825	0.445561
Fgl2	NM_008013.2	Endogenous	mRNA	16.61	16.8	8.84	10.22	1.87896	0.240769	12.52	10.04	8.84	10.22	1.41629	0.383048	1.32668	0.445958
Ikbkb	NM_010546.2	Endogenous	mRNA	52.69	17.12	58.51	19.69	0.90053	0.562824	44.73	22.35	58.51	19.69	0.764485	0.199001	1.17796	0.446263
Tmem204	NM_001001183.1	Endogenous	mRNA	15.35	15.73	21.51	14.16	0.713622	0.398626	11.38	11.58	21.51	14.16	0.529056	0.0943523	1.34886	0.446947
Brd4	NM_001286630.1	Endogenous	mRNA	131.96	52.73	155.23	71.29	0.850093	0.50481	105.22	87.82	155.23	71.29	0.677833	0.206658	1.25413	0.448279
Cd68	NM_009853.1	Endogenous	mRNA	14.32	13.69	13.62	6.93	1.0514	0.877781	11.38	6.09	13.62	6.93	0.835536	0.509602	1.25835	0.44833
Pak1	NM_011035.2	Endogenous	mRNA	552.13	190.58	664.46	179.09	0.830945	0.302328	488.72	91.81	664.46	179.09	0.735515	0.0334903	1.12975	0.449264
Jarid2	NM_021878.2	Endogenous	mRNA	39.18	13.79	57.5	18.64	0.681391	0.0757012	33.79	11.96	57.5	18.64	0.587652	0.0158023	1.15951	0.451367
Bik	NM_007546.2	Endogenous	mRNA	2.87	1.56	3.1	1.04	0.925806	0.713239	5.33	1.72	3.1	1.04	1.71935	0.00830848	0.538462	0.452314
Blk	NM_007549.2	Endogenous	mRNA	3.71	2.64	3.74	4.15	0.991979	0.975976	4.11	2.64	3.74	4.15	1.09893	0.787621	0.902676	0.452314
Cd19	NM_009844.2	Endogenous	mRNA	3.61	1.56	2.99	1.01	1.20736	0.383516	4.11	2.64	2.99	1.01	1.37458	0.287343	0.878345	0.452314
Cd3e	NM_007648.4	Endogenous	mRNA	2.87	1.56	2.99	1.01	0.959866	0.846911	4.11	2.64	2.99	1.01	1.37458	0.287343	0.698297	0.452314
Cd8a	NM_001081110.2	Endogenous	mRNA	2.87	1.56	2.99	1.01	0.959866	0.846911	4.11	2.64	2.99	1.01	1.37458	0.287343	0.698297	0.452314
Cpa3	NM_007753.2	Endogenous	mRNA	2.87	1.56	2.99	1.01	0.959866	0.846911	4.11	2.64	2.99	1.01	1.37458	0.287343	0.698297	0.452314
Epsti1	NM_029495.2	Endogenous	mRNA	3.29	1.46	4.66	3.76	0.706009	0.231379	4.85	2.19	4.66	3.76	1.04077	0.899622	0.678351	0.452314
Fasl	NM_010177.3	Endogenous	mRNA	2.87	1.56	3.53	4.16	0.813031	0.479262	4.52	2.33	3.53	4.16	1.28045	0.440358	0.634956	0.452314
Gzmb	NM_013542.2	Endogenous	mRNA	2.87	1.56	3.02	1.01	0.950331	0.808921	4.52	2.33	3.02	1.01	1.49669	0.132149	0.634956	0.452314
Ncr1	NM_010746.3	Endogenous	mRNA	3.29	1.46	2.99	1.01	1.10033	0.636735	4.11	2.64	2.99	1.01	1.37458	0.287343	0.800487	0.452314
Pycard	NM_023258.4	Endogenous	mRNA	3.29	1.46	2.99	1.01	1.10033	0.636735	4.11	2.64	2.99	1.01	1.37458	0.287343	0.800487	0.452314
Sh2d1a	NR_132588.1	Endogenous	mRNA	2.87	1.56	2.99	1.01	0.959866	0.846911	4.11	2.64	2.99	1.01	1.37458	0.287343	0.698297	0.452314
Slco2b1	NM_175316.3	Endogenous	mRNA	7.06	4.17	12.93	3.74	0.546017	0.0930095	10.98	5.17	12.93	3.74	0.849188	0.440597	0.642987	0.454628
Cp	NM_001042611.1	Endogenous	mRNA	158.92	58.29	33.29	10.58	4.77381	1.088e-05	124.19	76.65	33.29	10.58	3.73055	0.00416429	1.27965	0.45518
Cdk20	NM_053180.2	Endogenous	mRNA	23.9	10.41	22.92	15.06	1.04276	0.876705	19.09	16.35	22.92	15.06	0.832897	0.591597	1.25196	0.455362
Tlr2	NM_011905.2	Endogenous	mRNA	19.26	18.28	7.4	8.24	2.6027	0.0540204	14.73	15.47	7.4	8.24	1.99054	0.175365	1.30754	0.456601
Fancc	NM_007985.2	Endogenous	mRNA	12.84	6.94	13	7.53	0.987692	0.968733	9.67	3.26	13	7.53	0.743846	0.30221	1.32782	0.457334
Tnfsf8	NM_009403.2	Endogenous	mRNA	4.79	2.06	2.99	1.01	1.60201	0.0310986	4.84	2.21	2.99	1.01	1.61873	0.0758583	0.989669	0.458006
Tmem173	NM_028261.1	Endogenous	mRNA	4.29	3.54	4.47	8.23	0.959732	0.924436	6.98	2.29	4.47	8.23	1.56152	0.205286	0.614613	0.459512
Enpp6	NM_177304.3	Endogenous	mRNA	18.31	16.25	33.67	15.17	0.543808	0.066467	15.13	3.63	33.67	15.17	0.449361	0.00070845	1.21018	0.460372
Prkar1a	NM_021880.2	Endogenous	mRNA	796.18	157.1	952.61	177.81	0.835788	0.106207	731.56	156.77	952.61	177.81	0.767953	0.029492	1.08833	0.46039
Fcgr1	NM_010186.5	Endogenous	mRNA	28.12	23.65	14.06	9.51	2	0.060152	21.82	12.51	14.06	9.51	1.55192	0.225058	1.28873	0.463408
Smc1a	NM_019710.2	Endogenous	mRNA	36	12.96	34.24	17.22	1.0514	0.817696	44.93	18.99	34.24	17.22	1.31221	0.350203	0.801246	0.464239
Trat1	NM_198297.3	Endogenous	mRNA	5.75	4.54	4.33	4.14	1.32794	0.427629	5.07	2.34	4.33	4.14	1.1709	0.632748	1.13412	0.4644
Gna15	NM_010304.3	Endogenous	mRNA	7.89	5.12	5.93	5.01	1.33052	0.43778	7.45	3.88	5.93	5.01	1.25632	0.475999	1.05906	0.464652
Cd47	NM_010581.3	Endogenous	mRNA	323.38	132.58	363.77	123.81	0.888968	0.601244	270.08	144.89	363.77	123.81	0.742447	0.194004	1.19735	0.464741
Fscn1	NM_007984.2	Endogenous	mRNA	100.75	18.02	138.29	22.76	0.728541	0.00527491	92.32	20.94	138.29	22.76	0.667583	0.00637698	1.09131	0.4649
Tm4sf1	NM_008536.3	Endogenous	mRNA	99.43	60.94	55.19	21.49	1.80159	0.094335	75.76	49.47	55.19	21.49	1.37271	0.31174	1.31243	0.465699
Fam104a	NM_138598.5	Housekeeping	mRNA	50.35	28.36	50.42	17.09	0.998612	0.995525	40.65	23.02	50.42	17.09	0.806228	0.366205	1.23862	0.46607
Islr2	NM_001161538.1	Endogenous	mRNA	4.49	1.79	4.95	4.86	0.907071	0.753293	7.19	4.06	4.95	4.86	1.45253	0.224451	0.624478	0.46702
Itgav	NM_008402.2	Endogenous	mRNA	55.66	14.2	49.11	9.63	1.13337	0.326422	50.45	12.82	49.11	9.63	1.02729	0.83633	1.10327	0.468347
Mafb	NM_010658.2	Endogenous	mRNA	32.03	19.9	28.16	19.52	1.13743	0.692318	26.68	7.66	28.16	19.52	0.947443	0.835486	1.20052	0.469564
Kdm4a	NM_172382.2	Endogenous	mRNA	20.81	6.46	9.56	8.36	2.17678	0.0404743	17.79	3.19	9.56	8.36	1.86088	0.0817941	1.16976	0.471241
Emp1	NM_010128.4	Endogenous	mRNA	18.86	11.11	11.14	8.17	1.693	0.156436	14.02	6.39	11.14	8.17	1.25853	0.536618	1.34522	0.471594
Itga6	NM_008397.3	Endogenous	mRNA	52.35	25.14	70.11	30.12	0.746684	0.238845	44.47	17.25	70.11	30.12	0.634289	0.0534918	1.1772	0.471648
Nfkbie	NM_008690.3	Endogenous	mRNA	8.44	6.77	5.15	3.67	1.63883	0.176095	5.73	2.75	5.15	3.67	1.11262	0.743846	1.47295	0.472146
Gja1	NM_010288.3	Endogenous	mRNA	807.43	412.83	1056.8	429.42	0.764033	0.356191	652.32	377.26	1056.8	429.42	0.61726	0.0863851	1.23778	0.478327
Tlr7	NM_133211.3	Endogenous	mRNA	6.88	4.42	3.98	5.14	1.72864	0.178506	4.93	2.44	3.98	5.14	1.23869	0.52433	1.39554	0.480784
Ung	NM_001040691.1	Endogenous	mRNA	11.37	5.3	9.72	5.5	1.16975	0.553456	9.39	2.79	9.72	5.5	0.966049	0.878208	1.21086	0.480827
Sesn1	NM_001013370.2	Endogenous	mRNA	85.78	38.65	87.11	30.72	0.984732	0.944746	71.07	42.82	87.11	30.72	0.815865	0.421754	1.20698	0.481424
Prkar2a	NM_008924.2	Endogenous	mRNA	164.24	80.76	208.55	58.09	0.787533	0.258863	140.09	59.68	208.55	58.09	0.671733	0.0525571	1.17239	0.481934
Syn2	NM_013681.1	Endogenous	mRNA	329.07	84.28	383.73	74.97	0.857556	0.218733	292.02	115.25	383.73	74.97	0.761004	0.115407	1.12687	0.483046
Rpl28	NM_009081.2	Endogenous	mRNA	504.92	139.92	627.42	136.43	0.804756	0.128308	461.66	77.49	627.42	136.43	0.735807	0.0114986	1.09371	0.484599
Sumo1	NM_009460.1	Endogenous	mRNA	414.59	157.89	520.11	165.49	0.79712	0.282682	350.28	196.82	520.11	165.49	0.673473	0.0979885	1.1836	0.485093
Rala	NM_019491.5	Endogenous	mRNA	78.35	20.35	104.95	20.97	0.746546	0.0412965	86.02	13.03	104.95	20.97	0.819628	0.0430825	0.910835	0.485704
Ms4a2	NM_001276330.1	Endogenous	mRNA	2.87	1.56	3.02	1.01	0.950331	0.808921	5.18	2.42	3.02	1.01	1.71523	0.0592312	0.554054	0.48729
Mgmt	NM_008598.2	Endogenous	mRNA	10.01	6.93	11.52	9.85	0.868924	0.734263	8.74	11.34	11.52	9.85	0.758681	0.499735	1.14531	0.488096
Nwd1	NM_176940.5	Endogenous	mRNA	70.49	29.38	105.5	49.9	0.668152	0.147913	55.97	56.34	105.5	49.9	0.530521	0.0860791	1.25942	0.489014
Ltc4s	NM_008521.1	Endogenous	mRNA	2.96	1.56	5.75	3.95	0.514783	0.0412877	6.47	1.51	5.75	3.95	1.12522	0.64267	0.457496	0.489169
Ppfia4	NM_001144855.1	Endogenous	mRNA	36.91	13.56	42.34	9.75	0.871752	0.405957	41.43	13.96	42.34	9.75	0.978507	0.889237	0.8909	0.491054
Csf3r	NM_001252651.1	Endogenous	mRNA	5.22	3.06	10.42	10.39	0.50096	0.0741926	9.96	5.97	10.42	10.39	0.955854	0.890323	0.524096	0.491459
Akt1	NM_001165894.1	Endogenous	mRNA	111.8	14.75	134.14	28.97	0.833458	0.0872457	103.33	25.44	134.14	28.97	0.770315	0.0672175	1.08197	0.492252
Nfe2l2	NR_132727.1	Endogenous	mRNA	15.87	11.53	17.42	13.93	0.911022	0.799393	12.85	12.46	17.42	13.93	0.737658	0.424146	1.23502	0.492268
Kdm4c	NM_144787.1	Endogenous	mRNA	29.6	9.94	44.17	11.86	0.670138	0.033167	32.52	7.26	44.17	11.86	0.736246	0.0273276	0.910209	0.492326
Mvp	NM_080638.2	Endogenous	mRNA	43.3	16.46	36.52	14.43	1.18565	0.443284	36.55	15.21	36.52	14.43	1.00082	0.997337	1.18468	0.492384
Irf4	NM_013674.1	Endogenous	mRNA	5.14	2.55	3.73	2.13	1.37802	0.229738	5.75	3.84	3.73	2.13	1.54155	0.191491	0.893913	0.496512
Ceacam3	NM_054059.1	Endogenous	mRNA	2.87	1.56	2.99	1.01	0.959866	0.846911	5.18	2.42	2.99	1.01	1.73244	0.0555417	0.554054	0.497638
Anapc15	NM_027532.3	Endogenous	mRNA	35.55	8.81	40.58	7.9	0.876047	0.322367	38.43	8.33	40.58	7.9	0.947018	0.624363	0.925059	0.498405
Mfge8	NM_008594.2	Endogenous	mRNA	24.68	11.98	36.03	13.24	0.684985	0.138117	20	19.46	36.03	13.24	0.555093	0.06961	1.234	0.499182
C1qa	NM_007572.2	Endogenous	mRNA	93.77	50.05	95.39	34.53	0.983017	0.940779	75.68	57.62	95.39	34.53	0.793375	0.44515	1.23903	0.499224
Rps10	NM_025963.3	Endogenous	mRNA	73.59	20.01	74.37	33.31	0.989512	0.953463	84.64	31.07	74.37	33.31	1.13809	0.533982	0.869447	0.500009
Gpr34	NM_011823.4	Endogenous	mRNA	2.87	1.56	23.52	4.94	0.122024	1.726e-05	7.88	6.55	23.52	4.94	0.335034	0.0059666	0.364213	0.502763
Hpgds	NM_019455.4	Endogenous	mRNA	8.16	5.73	13.52	9.21	0.60355	0.149382	8.37	2.42	13.52	9.21	0.619083	0.0949203	0.97491	0.511316
Tbx21	NM_019507.2	Endogenous	mRNA	7.6	3.45	6.8	8.95	1.11765	0.78479	7.38	5.1	6.8	8.95	1.08529	0.842956	1.02981	0.513739
Il1rl2	NM_133193.3	Endogenous	mRNA	8.27	3.76	6.24	6.54	1.32532	0.369905	7.29	3.81	6.24	6.54	1.16827	0.641602	1.13443	0.51514
Il1a	NM_010554.4	Endogenous	mRNA	15.39	13.05	6.91	6.12	2.22721	0.0991348	11.82	11.2	6.91	6.12	1.71056	0.212754	1.30203	0.515141
Esam	NM_027102.3	Endogenous	mRNA	53.87	28.87	45.9	22.67	1.17364	0.597934	44.94	24.36	45.9	22.67	0.979085	0.940911	1.19871	0.518681
Cflar	NM_207653.3	Endogenous	mRNA	28.02	9.59	15.44	9.2	1.81477	0.103398	33.45	14.3	15.44	9.2	2.16645	0.05064	0.837668	0.520291
E2f1	NM_007891.4	Endogenous	mRNA	13.01	10.68	18.32	13.37	0.710153	0.352357	10.38	8.95	18.32	13.37	0.566594	0.132869	1.25337	0.522508
Irf8	NM_008320.3	Endogenous	mRNA	5.33	2.87	5.83	7.24	0.914237	0.820575	7.41	2.53	5.83	7.24	1.27101	0.481971	0.719298	0.522899
Chek1	NM_007691.5	Endogenous	mRNA	10.77	5.2	13.55	9.56	0.794834	0.416297	9.22	4.84	13.55	9.56	0.680443	0.152489	1.16811	0.523924
Pik3r2	NM_008841.2	Endogenous	mRNA	113.49	61.23	140.66	39.21	0.806839	0.333543	95.99	56.06	140.66	39.21	0.682426	0.112853	1.18231	0.524042
Grn	NM_008175.3	Endogenous	mRNA	31.83	13.39	39.46	13.99	0.80664	0.306138	51.8	7.34	39.46	13.99	1.31272	0.0823763	0.614479	0.524761
Ifitm3	NM_025378.2	Endogenous	mRNA	249.77	74.01	39.88	20.01	6.26304	3.5e-07	191.53	128.95	39.88	20.01	4.80266	0.00840233	1.30408	0.525122
Mcm6	NM_008567.1	Endogenous	mRNA	5.81	3.03	7.75	3.83	0.749677	0.304883	10.53	2.04	7.75	3.83	1.35871	0.16076	0.551757	0.525206
Gdpd2	NM_023608.3	Endogenous	mRNA	34.27	8.15	49.7	19.19	0.689537	0.0431479	29.53	20.59	49.7	19.19	0.594165	0.0596411	1.16051	0.525409
Nrp2	NM_001077403.1	Endogenous	mRNA	23.4	14.03	25.85	17.38	0.905222	0.714416	19.41	13.88	25.85	17.38	0.75087	0.309366	1.20556	0.526716
Mr1	NM_008209.4	Endogenous	mRNA	14.61	8.15	21.03	15.2	0.694722	0.278003	11.92	14.67	21.03	15.2	0.566809	0.155849	1.22567	0.527269
Npl	NM_028749.1	Endogenous	mRNA	9.61	5.84	9.01	6.7	1.06659	0.853024	11.44	4.04	9.01	6.7	1.2697	0.47909	0.840035	0.52902
Fbln5	NM_011812.4	Endogenous	mRNA	14.5	8.91	11.36	9.22	1.27641	0.481938	11.86	3.34	11.36	9.22	1.04401	0.89206	1.2226	0.529767
Hdac1	NM_008228.2	Endogenous	mRNA	29.29	10.77	31.6	4.77	0.926899	0.584241	26.47	4.4	31.6	4.77	0.837658	0.0815723	1.10654	0.53119
Xcl1	NM_008510.1	Endogenous	mRNA	8.26	5.47	6.09	4.39	1.35632	0.41003	7.24	3.11	6.09	4.39	1.18883	0.565063	1.14088	0.533328
Casp8	NM_009812.2	Endogenous	mRNA	4.3	2.24	3.72	3.15	1.15591	0.637676	5.6	3.59	3.72	3.15	1.50538	0.251074	0.767857	0.534423
Ezh2	NM_007971.2	Endogenous	mRNA	44.53	25.26	40.37	17.96	1.10305	0.722104	37.94	13.7	40.37	17.96	0.939807	0.751261	1.1737	0.536088
Crebbp	NM_001025432.1	Endogenous	mRNA	122.26	40.31	148.98	47.8	0.820647	0.302362	106.36	59.96	148.98	47.8	0.713921	0.137518	1.14949	0.538354
Cyp7b1	NM_007825.4	Endogenous	mRNA	22.93	11.85	18.25	2.84	1.25644	0.22664	25.26	7.9	18.25	2.84	1.38411	0.032396	0.907759	0.538883
Epg5	NM_001195633.1	Endogenous	mRNA	25.94	10.31	27.11	8.5	0.956842	0.823439	32.14	15.04	27.11	8.5	1.18554	0.54477	0.807094	0.542182
Cnot10	NM_153585.5	Housekeeping	mRNA	56.19	10.18	54.48	10.37	1.03139	0.78072	60.86	13.07	54.48	10.37	1.11711	0.38884	0.923267	0.543408
Mef2c	NM_001170537.1	Endogenous	mRNA	26.24	9.34	34.28	16.64	0.765461	0.260007	23.9	3.43	34.28	16.64	0.6972	0.0869645	1.09791	0.547287
Pnoc	NM_001205075.1	Endogenous	mRNA	7.87	6.83	10.12	4.38	0.777668	0.524033	10.93	2.66	10.12	4.38	1.08004	0.702512	0.720037	0.547648
Ulk1	NM_009469.3	Endogenous	mRNA	61.1	3.42	55.73	15.33	1.09636	0.397926	57.64	12.17	55.73	15.33	1.03427	0.804912	1.06003	0.548368
Sirt1	NM_019812.2	Endogenous	mRNA	44.71	29.05	53.93	29.99	0.829038	0.582796	36.48	25.67	53.93	29.99	0.676432	0.207678	1.2256	0.550566
Ogg1	NM_010957.4	Endogenous	mRNA	13.73	10.72	16.79	10.37	0.817749	0.54824	11.41	5.48	16.79	10.37	0.679571	0.185483	1.20333	0.550666
H2afx	NM_010436.2	Endogenous	mRNA	89.66	29.85	115.05	37.03	0.779313	0.207478	78.94	42.63	115.05	37.03	0.686136	0.0851177	1.1358	0.550996
Brca1	NM_009764.3	Endogenous	mRNA	3.61	1.56	3.02	1.01	1.19536	0.409058	6.85	4.2	3.02	1.01	2.26821	0.00530256	0.527007	0.551348
Rps9	NM_029767.2	Endogenous	mRNA	635.87	163.45	749.95	186.81	0.847883	0.233505	589.82	121.77	749.95	186.81	0.786479	0.0632891	1.07807	0.552068
C3	XM_011246258.1	Endogenous	mRNA	13.73	9.15	9.22	6.62	1.48915	0.224414	14.9	5.44	9.22	6.62	1.61605	0.0966619	0.921477	0.552273
Btk	NM_013482.2	Endogenous	mRNA	3.67	1.65	3.53	1.73	1.03966	0.868003	5.99	1.46	3.53	1.73	1.69688	0.0106446	0.612688	0.553075
Jun	NM_010591.2	Endogenous	mRNA	69.67	21.51	68.49	20.02	1.01723	0.919022	61.51	27.78	68.49	20.02	0.898087	0.60915	1.13266	0.554296
Fyn	NM_008054.2	Endogenous	mRNA	148.81	50.87	176.94	46.24	0.84102	0.281434	136.68	30.02	176.94	46.24	0.772465	0.0638892	1.08875	0.558098
Brd2	NM_010238.3	Endogenous	mRNA	167.38	24.61	175.49	33.45	0.953787	0.59153	158.11	31.77	175.49	33.45	0.900963	0.332612	1.05863	0.558196
Tpsb2	NM_010781.3	Endogenous	mRNA	4.58	2.16	12.38	9.75	0.369952	0.0112379	7.66	5.07	12.38	9.75	0.61874	0.193966	0.597911	0.560237
Tnfrsf1a	NM_011609.2	Endogenous	mRNA	42.19	11.47	12.22	7.62	3.45254	0.000648	35.14	19.06	12.22	7.62	2.87561	0.0129741	1.20063	0.561401
Lair1	NM_001113474.1	Endogenous	mRNA	10.6	6.07	19.43	5.4	0.545548	0.0367704	11.22	2.24	19.43	5.4	0.577458	0.0012655	0.944742	0.561994
Cks1b	NM_016904.1	Endogenous	mRNA	9.39	5.35	10.37	10.92	0.905497	0.806412	9.73	7.55	10.37	10.92	0.938284	0.878149	0.965057	0.56216
Gpr62	NM_001159652.1	Endogenous	mRNA	34.59	8.71	52.16	17.72	0.663152	0.0183454	36.57	5.58	52.16	17.72	0.701112	0.016033	0.945857	0.562724
Cd3g	NM_009850.2	Endogenous	mRNA	6.02	3.68	6.27	9.86	0.960128	0.928367	6.15	5.89	6.27	9.86	0.980861	0.96764	0.978862	0.563916
Cd14	NM_009841.3	Endogenous	mRNA	24.83	8.85	3.87	3.35	6.41602	5.04e-06	21.33	13.89	3.87	3.35	5.51163	0.0024123	1.16409	0.564056
Kdm5a	XR_377436.1	Endogenous	mRNA	83.93	29.13	94.05	33.45	0.892398	0.542196	75.14	28.12	94.05	33.45	0.798937	0.233667	1.11698	0.564539
Tnfsf13b	NM_033622.1	Endogenous	mRNA	10.46	8.97	9.39	6.64	1.11395	0.785202	7.71	4.19	9.39	6.64	0.821086	0.522048	1.35668	0.567992
Cx3cr1	NM_009987.3	Endogenous	mRNA	46.7	16.82	71.4	30.94	0.654062	0.0730906	40.81	16.6	71.4	30.94	0.571569	0.0276772	1.14433	0.568164
Dab2	NM_023118.2	Endogenous	mRNA	13.95	12.59	11.19	9.66	1.24665	0.599738	11.16	7.78	11.19	9.66	0.997319	0.995601	1.25	0.568319
Stmn1	NM_019641.3	Endogenous	mRNA	1193.59	364.05	1659.57	483.52	0.719216	0.0680873	1070.73	459.01	1659.57	483.52	0.645185	0.0368426	1.11474	0.569498
Traf3	NM_011632.3	Endogenous	mRNA	62.68	21.61	71.38	24.48	0.878117	0.513287	54.95	26.63	71.38	24.48	0.769823	0.25192	1.14067	0.570142
Homer1	NM_147176.2	Endogenous	mRNA	63.25	14.21	76.46	20.69	0.82723	0.125969	66.93	6.12	76.46	20.69	0.87536	0.166445	0.945017	0.570828
Tgfa	NM_031199.2	Endogenous	mRNA	22.05	4.13	28.96	10.5	0.761395	0.0925739	32.44	6.12	28.96	10.5	1.12017	0.455267	0.679716	0.571263
Gba	NM_001077411.1	Endogenous	mRNA	37.36	15.06	38.96	11.13	0.958932	0.810011	40.19	3.67	38.96	11.13	1.03157	0.801145	0.929584	0.57171
Atg3	NM_026402.3	Endogenous	mRNA	223.16	61.64	273.61	67.54	0.815613	0.209367	206.6	37.59	273.61	67.54	0.755089	0.0374105	1.08015	0.572899
Serpine1	NM_008871.2	Endogenous	mRNA	5.27	3.34	3.62	2.55	1.4558	0.265861	4.15	2.66	3.62	2.55	1.14641	0.672612	1.26988	0.573477
Ptger3	NM_011196.2	Endogenous	mRNA	5.12	5.63	7.42	6.82	0.690027	0.353627	7.83	8.32	7.42	6.82	1.05526	0.891698	0.653895	0.573995
Epcam	NM_008532.2	Endogenous	mRNA	3.86	1.87	2.99	1.01	1.29097	0.288943	4.11	2.64	2.99	1.01	1.37458	0.287343	0.939173	0.574992
Slc17a6	NM_080853.3	Endogenous	mRNA	353	95.48	425.11	85.1	0.830373	0.163013	328.71	68.54	425.11	85.1	0.773235	0.0292986	1.07389	0.57532
Rad17	NM_001044371.1	Endogenous	mRNA	20.63	15.37	20.78	9.05	0.992782	0.978418	17.44	10.15	20.78	9.05	0.839269	0.452632	1.18291	0.585505
Pik3r1	NM_001024955.1	Endogenous	mRNA	173.97	112.27	282.58	126.48	0.615649	0.155776	145.55	98.55	282.58	126.48	0.515075	0.0345276	1.19526	0.588599
Slc6a1	NM_178703.4	Endogenous	mRNA	361.36	63.7	317.39	88.3	1.13854	0.287159	336.91	100.1	317.39	88.3	1.0615	0.694036	1.07257	0.58996
Ptprc	NM_011210.3	Endogenous	mRNA	7.92	6.78	4.76	3.43	1.66387	0.176619	7.38	5.1	4.76	3.43	1.55042	0.153787	1.07317	0.59227
Rpa1	NM_026653.2	Endogenous	mRNA	124.94	37.23	152.15	48.46	0.821163	0.275062	115.37	22.83	152.15	48.46	0.758265	0.0668772	1.08295	0.59494
Ccl7	NM_013654.3	Endogenous	mRNA	16.44	14.68	3.1	1.04	5.30323	0.00327979	14.41	14.8	3.1	1.04	4.64839	0.00372046	1.14087	0.596247
Clec7a	NM_020008.2	Endogenous	mRNA	6.95	3.28	2.99	1.01	2.32441	0.00416947	6.98	3.07	2.99	1.01	2.33445	0.00146559	0.995702	0.597735
AI464131	NM_001085515.2	Endogenous	mRNA	15.05	7.2	26.37	8.68	0.570724	0.0308485	13.1	6.36	26.37	8.68	0.496777	0.00750167	1.14885	0.598383
Nefl	NM_010910.1	Endogenous	mRNA	383.75	173.52	437.65	133.15	0.876842	0.501358	352.41	51.74	437.65	133.15	0.805232	0.109877	1.08893	0.59945
Fgf13	NM_010200.2	Endogenous	mRNA	189.09	57.33	243.64	92.58	0.776104	0.186149	160.58	150.21	243.64	92.58	0.659087	0.218551	1.17754	0.600969
Brd3	NM_001113573.1	Endogenous	mRNA	54.12	16.07	65.61	18.49	0.824874	0.2468	49.6	14.83	65.61	18.49	0.755982	0.0935062	1.09113	0.6051
Serping1	NM_009776.3	Endogenous	mRNA	20	8.68	17.89	8.36	1.11794	0.640309	17.64	5.68	17.89	8.36	0.986026	0.949107	1.13379	0.606011
Slc10a6	NM_029415.2	Endogenous	mRNA	9.76	6.12	6.57	9.98	1.48554	0.356219	8.68	4.55	6.57	9.98	1.32116	0.496614	1.12442	0.606559
Slfn8	NM_181545.4	Endogenous	mRNA	21.71	19.12	6.32	4.37	3.43513	0.0127175	17.67	12.94	6.32	4.37	2.79589	0.0254626	1.22864	0.606932
Map3k1	NM_011945.2	Endogenous	mRNA	17.43	5.81	21.81	10.33	0.799175	0.327421	18.94	13.94	21.81	10.33	0.868409	0.626296	0.920275	0.607196
Plxdc2	NM_026162.5	Endogenous	mRNA	81.12	27.05	114.24	24.94	0.710084	0.0345377	87.86	15.95	114.24	24.94	0.769083	0.0216488	0.923287	0.607765
Grm2	NM_001160353.1	Endogenous	mRNA	11.06	3.85	7.81	10.52	1.41613	0.397227	10.89	4.18	7.81	10.52	1.39437	0.426974	1.01561	0.608063
Ncaph	NM_144818.3	Endogenous	mRNA	8.63	12.04	5.29	4.64	1.63138	0.260266	7.33	7.39	5.29	4.64	1.38563	0.375578	1.17735	0.610124
Lacc1	NM_172488.2	Endogenous	mRNA	14.34	9.43	16.89	12.62	0.849023	0.639997	15.48	8.15	16.89	12.62	0.916519	0.791356	0.926357	0.611544
Ptger4	NM_008965.1	Endogenous	mRNA	5.28	2.48	3.51	2.17	1.50427	0.127947	5.27	2.68	3.51	2.17	1.50142	0.185785	1.0019	0.612725
Mcm5	NM_008566.2	Endogenous	mRNA	13.78	13.04	14.44	13.71	0.954294	0.928671	10.6	9.55	14.44	13.71	0.734072	0.470996	1.3	0.613073
Traf2	NM_009422.2	Endogenous	mRNA	31.91	17.09	38.13	16.04	0.836874	0.530547	27.28	22.69	38.13	16.04	0.715447	0.270836	1.16972	0.614791
Hprt	NM_013556.2	Endogenous	mRNA	95.26	27.64	114.93	34.63	0.828852	0.217006	88.02	29.56	114.93	34.63	0.765857	0.11513	1.08225	0.616272
Myrf	NM_001033481.1	Endogenous	mRNA	194.75	49.45	186.17	36.47	1.04609	0.723817	183.32	38.02	186.17	36.47	0.984691	0.884809	1.06235	0.617711
Klrb1	NM_001099918.1	Endogenous	mRNA	6.03	4.46	4.81	4.64	1.25364	0.535746	5.82	4.86	4.81	4.64	1.20998	0.623756	1.03608	0.617915
Crem	NM_001110853.1	Endogenous	mRNA	20.56	4.49	20.41	7	1.00735	0.959997	21.53	5.11	20.41	7	1.05488	0.722763	0.954947	0.618832
Mbd2	NM_010773.2	Endogenous	mRNA	168.01	26.34	165.55	17.99	1.01486	0.849313	161.96	20.63	165.55	17.99	0.978315	0.74934	1.03735	0.619146
Wdr5	NM_080848.2	Endogenous	mRNA	25.32	9.89	26.19	14.74	0.966781	0.886665	22.24	13.44	26.19	14.74	0.849179	0.525795	1.13849	0.620292
Cldn5	NM_013805.4	Endogenous	mRNA	40.47	18.17	108.9	51.26	0.371625	0.00057332	43.77	7.78	108.9	51.26	0.401928	0.00033941	0.924606	0.621075
Lgmn	NM_011175.3	Endogenous	mRNA	225.53	46.65	254.75	22.76	0.885299	0.207753	239.35	19.37	254.75	22.76	0.939549	0.200556	0.94226	0.621402
Fpr1	NM_013521.2	Endogenous	mRNA	3.93	2.49	2.99	1.01	1.31438	0.303447	5.33	1.72	2.99	1.01	1.78261	0.00521556	0.737336	0.623187
Fen1	NM_001271614.1	Endogenous	mRNA	20.1	6.07	25.49	10.49	0.788545	0.223546	21.29	4.91	25.49	10.49	0.83523	0.316356	0.944105	0.623493
Casp3	NM_009810.2	Endogenous	mRNA	17.06	5.32	22.01	10.07	0.775102	0.177856	18.64	5.26	22.01	10.07	0.846888	0.391308	0.915236	0.623562
Ch25h	NM_009890.1	Endogenous	mRNA	8.62	2.88	2.99	1.01	2.88294	0.00010899	9.43	3.31	2.99	1.01	3.15385	0.00038037	0.914104	0.626342
Tnfrsf12a	NM_001161746.1	Endogenous	mRNA	48.04	20.08	57.58	26.73	0.834317	0.434279	43.51	14.94	57.58	26.73	0.755644	0.230496	1.10411	0.628289
S100a10	NM_009112.2	Endogenous	mRNA	123.05	41.32	120.98	40.71	1.01711	0.925252	113.84	25.73	120.98	40.71	0.940982	0.703454	1.0809	0.629038
Tgm1	NM_001161714.1	Endogenous	mRNA	2.87	1.56	2.99	1.01	0.959866	0.846911	4.15	2.66	2.99	1.01	1.38796	0.277673	0.691566	0.629485
Sod2	NM_013671.3	Endogenous	mRNA	416.76	114.14	445.53	65.62	0.935425	0.60193	389.22	96.78	445.53	65.62	0.873611	0.252866	1.07076	0.630857
Bad	NM_007522.3	Endogenous	mRNA	54.31	21.47	66.78	20.17	0.813267	0.270007	49.55	19.79	66.78	20.17	0.741989	0.102823	1.09606	0.638128
Eomes	NM_010136.2	Endogenous	mRNA	4.55	4.01	2.99	1.01	1.52174	0.152504	5.18	2.42	2.99	1.01	1.73244	0.0555417	0.878378	0.638339
Plxnb3	NM_019587.2	Endogenous	mRNA	30.95	12.62	54.26	23.75	0.570402	0.042254	27.79	11.62	54.26	23.75	0.512164	0.0108776	1.11371	0.638365
Bard1	NM_007525.3	Endogenous	mRNA	8.59	4.38	8.16	7.84	1.0527	0.881622	8.53	2.42	8.16	7.84	1.04534	0.888171	1.00703	0.640674
Sin3a	NM_001110350.1	Endogenous	mRNA	65.98	21.45	77.51	26.48	0.851245	0.401443	59.99	26.27	77.51	26.48	0.773965	0.203729	1.09985	0.641049
Fos	NM_010234.2	Endogenous	mRNA	34	11.86	13.68	10.35	2.48538	0.0109591	29.33	26.9	13.68	10.35	2.14401	0.0722886	1.15922	0.643107
Chuk	NM_001162410.1	Endogenous	mRNA	75.54	13.49	86.12	14.88	0.877148	0.185371	78.76	8.07	86.12	14.88	0.914538	0.26284	0.959116	0.644209
Myc	NM_010849.4	Endogenous	mRNA	19.46	3.26	8.92	5.24	2.18161	0.00926497	17.42	14.45	8.92	5.24	1.95291	0.100241	1.11711	0.64832
Cox5b	NM_009942.2	Endogenous	mRNA	1294.57	423.04	1565.79	306.94	0.826784	0.203805	1214.16	270.88	1565.79	306.94	0.77543	0.0425602	1.06623	0.648504
Kcnj10	NM_001039484.1	Endogenous	mRNA	383.26	187.49	502.91	129.98	0.762085	0.174055	355	61.87	502.91	129.98	0.705892	0.0117131	1.07961	0.648847
Atm	NM_007499.2	Endogenous	mRNA	39.97	20.06	49.27	17.13	0.811244	0.410426	35.05	25.29	49.27	17.13	0.711386	0.197707	1.14037	0.64925
Birc2	NM_007465.2	Endogenous	mRNA	91.86	32.31	83.95	29.16	1.09422	0.641198	84.28	28.27	83.95	29.16	1.00393	0.982762	1.08994	0.649346
Klrk1	NM_001083322.1	Endogenous	mRNA	10.44	10.5	14.69	12.77	0.710688	0.425464	9.27	8.16	14.69	12.77	0.631042	0.266409	1.12621	0.649908
Camk4	NM_009793.3	Endogenous	mRNA	54.52	13.33	58.66	10.42	0.929424	0.584701	59.78	33.48	58.66	10.42	1.01909	0.917001	0.912011	0.65015
Rpl29	NM_009082.2	Endogenous	mRNA	333.87	94.07	414.68	113.34	0.805127	0.142242	316	56.86	414.68	113.34	0.762033	0.0377947	1.05655	0.650401
Kir3dl2	NM_177748.2	Endogenous	mRNA	2.87	1.56	2.99	1.01	0.959866	0.846911	4.11	2.64	2.99	1.01	1.37458	0.287343	0.698297	0.650833
Lamp2	NM_001017959.1	Endogenous	mRNA	345.76	87.69	361.59	72.76	0.956221	0.719596	328.09	63.87	361.59	72.76	0.907354	0.367621	1.05386	0.652234
Chn2	NM_001163640.1	Endogenous	mRNA	52.16	16.53	91.76	27.94	0.568439	0.0071152	57.74	26.23	91.76	27.94	0.62925	0.0409496	0.90336	0.652856
Arhgap24	NM_029270.2	Endogenous	mRNA	31.07	16.28	45.16	15.55	0.687998	0.0955772	28.36	8.22	45.16	15.55	0.627989	0.0122788	1.09556	0.653603
Trp53bp2	NM_173378.2	Endogenous	mRNA	40.28	12.83	47.28	12.78	0.851946	0.387901	37.41	5	47.28	12.78	0.791244	0.0929651	1.07672	0.655726
Apoe	NM_001305844.1	Endogenous	mRNA	742.65	155.93	1008.81	156.02	0.736164	0.0141634	703.95	182.55	1008.81	156.02	0.697802	0.0112113	1.05498	0.656475
Ccl5	NM_013653.1	Endogenous	mRNA	20.97	15.49	3.6	2.5	5.825	0.00029511	19.18	19.44	3.6	2.5	5.32778	0.00557791	1.09333	0.656771
Prkacb	NM_011100.3	Endogenous	mRNA	328.34	47.23	386.19	44.13	0.850203	0.0440912	312.13	93.15	386.19	44.13	0.808229	0.11567	1.05193	0.658313
Hsd11b1	NM_008288.2	Endogenous	mRNA	126	47.97	162.11	75.04	0.77725	0.285678	117.58	21.96	162.11	75.04	0.72531	0.120965	1.07161	0.658587
Mapk10	NM_001081567.1	Endogenous	mRNA	401.06	108.54	493.79	95.18	0.812208	0.127023	379.63	81.38	493.79	95.18	0.768809	0.0308307	1.05645	0.658694
Kdm5d	NM_011419.3	Endogenous	mRNA	14.98	16.01	15.76	30.54	0.950508	0.938407	22.4	27.73	15.76	30.54	1.42132	0.613552	0.66875	0.659263
Birc5	NM_009689.2	Endogenous	mRNA	7	3.07	3.47	3.15	2.01729	0.0160523	5.83	1.63	3.47	3.15	1.68012	0.0433697	1.20069	0.662531
Cd3d	NM_013487.2	Endogenous	mRNA	4.36	2.26	4.35	4	1.0023	0.990637	4.52	2.33	4.35	4	1.03908	0.905218	0.964602	0.663754
S100b	NM_009115.3	Endogenous	mRNA	385.52	123.02	441.47	119.5	0.873264	0.379206	415.69	81.9	441.47	119.5	0.941604	0.631935	0.927422	0.669142
Ugt8a	NM_011674.4	Endogenous	mRNA	268.7	191.67	488.56	208.07	0.549984	0.109174	235.97	47.98	488.56	208.07	0.482991	0.00317624	1.1387	0.669701
Nlrp3	NM_145827.3	Endogenous	mRNA	9.46	2.88	4.62	2.78	2.04762	0.00693864	10.39	5.55	4.62	2.78	2.24892	0.0144592	0.910491	0.669732
Slc2a1	NM_011400.3	Endogenous	mRNA	55.47	17.59	72.54	21.21	0.764682	0.133069	51.92	11.31	72.54	21.21	0.715743	0.0332043	1.06837	0.670002
Asb10	NM_080444.4	Housekeeping	mRNA	2.87	1.56	2.99	1.01	0.959866	0.846911	4.11	2.64	2.99	1.01	1.37458	0.287343	0.698297	0.673214
Vav1	NM_011691.4	Endogenous	mRNA	11.94	7.26	7.23	5.37	1.65145	0.138565	10.22	2.59	7.23	5.37	1.41355	0.228923	1.1683	0.678815
St3gal6	NM_018784.2	Endogenous	mRNA	33.01	17.9	44.94	21.64	0.734535	0.325022	29.62	7.28	44.94	21.64	0.659101	0.0783236	1.11445	0.679419
Setdb1	NM_018877.2	Endogenous	mRNA	20.28	4.8	28.6	9.9	0.709091	0.0419747	18.91	4.17	28.6	9.9	0.661189	0.0153298	1.07245	0.680498
Rac1	NM_009007.2	Endogenous	mRNA	354.27	70.84	409.02	46.75	0.866143	0.128905	372.04	18.73	409.02	46.75	0.909589	0.0736165	0.952236	0.681586
Ash2l	NM_001080793.1	Endogenous	mRNA	94.09	16.76	112.85	27.39	0.833762	0.138628	88.41	37.35	112.85	27.39	0.783429	0.153476	1.06425	0.681824
Tpd52	NM_001025262.1	Endogenous	mRNA	232.93	69.93	261.52	59.78	0.890678	0.465958	216.89	85.72	261.52	59.78	0.829344	0.268258	1.07395	0.68431
Klrd1	NM_010654.2	Endogenous	mRNA	5.26	3.69	6.07	4.38	0.866557	0.696492	8.1	5.33	6.07	4.38	1.33443	0.393348	0.649383	0.684498
Pink1	NM_026880.2	Endogenous	mRNA	736.44	119.68	857.33	114.32	0.858992	0.0767829	718.93	61.18	857.33	114.32	0.838569	0.010914	1.02436	0.685522
Plekhb1	NM_001163184.1	Endogenous	mRNA	1675.8	370.67	2115.13	467.42	0.792292	0.0708138	1781.09	219.62	2115.13	467.42	0.842071	0.0919789	0.940885	0.685754
Col6a3	XM_897036.2	Endogenous	mRNA	15.49	16.91	18.72	11.7	0.827457	0.693212	11.74	11.27	18.72	11.7	0.627137	0.208652	1.31942	0.685799
Stx18	NM_026959.2	Endogenous	mRNA	23.91	10.59	24.8	10.37	0.964113	0.869838	21.12	9.1	24.8	10.37	0.851613	0.43501	1.1321	0.686069
Dock1	NM_001033420.2	Endogenous	mRNA	66.09	16.78	94.16	27.49	0.70189	0.0423455	69.92	12.9	94.16	27.49	0.742566	0.0430436	0.945223	0.690662
Kdm2b	NM_001003953.1	Endogenous	mRNA	9.93	5.65	12.79	11.29	0.776388	0.484284	9.93	2.08	12.79	11.29	0.776388	0.425185	1	0.691607
Eif1	NM_011508.1	Endogenous	mRNA	530.59	146.83	591.65	103.81	0.896797	0.396465	506.24	101.1	591.65	103.81	0.855641	0.150436	1.0481	0.693104
Pik3cg	NM_020272.2	Endogenous	mRNA	4.25	2.48	3.18	1.13	1.33648	0.284092	4.94	2.14	3.18	1.13	1.55346	0.0939266	0.860324	0.694112
Bcl2l11	NM_001284410.1	Endogenous	mRNA	4.75	3.14	6.63	4.98	0.71644	0.334581	5.35	1.72	6.63	4.98	0.806938	0.413587	0.88785	0.695366
Mpeg1	NM_010821.1	Endogenous	mRNA	32.46	16.14	32.14	11.67	1.00996	0.96778	29.91	4.47	32.14	11.67	0.930616	0.610049	1.08526	0.697541
Nostrin	NM_181547.3	Endogenous	mRNA	10.13	4.37	12.43	7.86	0.814964	0.486201	9.13	4.64	12.43	7.86	0.734513	0.316905	1.10953	0.69757
Grap	NM_027817.3	Endogenous	mRNA	5.64	3.07	15.85	8.74	0.355836	0.00746841	6.22	3	15.85	8.74	0.392429	0.0115764	0.906752	0.697846
Fadd	NM_010175.5	Endogenous	mRNA	4.51	2.52	6.22	4.29	0.72508	0.365823	5.82	1.76	6.22	4.29	0.935691	0.817227	0.774914	0.698098
Fancd2	NM_001033244.3	Endogenous	mRNA	4.27	3.71	3.51	3.45	1.21652	0.566591	5.57	3.73	3.51	3.45	1.58689	0.194958	0.766607	0.698132
Mre11a	NM_018736.2	Endogenous	mRNA	27.2	7.78	29.73	7.69	0.914901	0.529223	28.09	7.04	29.73	7.69	0.944837	0.670982	0.968316	0.70594
Fancg	NM_053081.2	Endogenous	mRNA	16.05	6.7	25.44	12.93	0.630896	0.0899775	13.45	9.56	25.44	12.93	0.528695	0.0404769	1.19331	0.707561
Prkar2b	NM_011158.3	Endogenous	mRNA	115.48	39.86	172.03	53.88	0.671278	0.06021	106.2	57.74	172.03	53.88	0.617334	0.0530236	1.08738	0.709718
Erbb3	NM_010153.1	Endogenous	mRNA	15.48	16.33	40.01	18.73	0.386903	0.046981	12.15	10.96	40.01	18.73	0.303674	0.00375692	1.27407	0.711059
Ldlrad3	NM_178886.2	Endogenous	mRNA	33.69	23.81	53.36	26.8	0.631372	0.223128	29.61	17.35	53.36	26.8	0.55491	0.0565468	1.13779	0.712329
Bag3	NM_013863.4	Endogenous	mRNA	20.05	9.89	20.72	6.83	0.967664	0.873397	18.01	8.72	20.72	6.83	0.869208	0.571415	1.11327	0.712937
Cd84	NM_013489.2	Endogenous	mRNA	10.87	13.09	15.81	11.71	0.68754	0.343087	9.87	6.19	15.81	11.71	0.624288	0.166492	1.10132	0.712948
Kcnk13	NM_146037.1	Endogenous	mRNA	7.75	8.52	9.89	5.25	0.78362	0.500903	7.51	2.11	9.89	5.25	0.759353	0.260695	1.03196	0.714765
Supt7l	NM_028150.1	Housekeeping	mRNA	29.93	5.03	37.94	10.64	0.788877	0.0719908	28.02	10.43	37.94	10.64	0.738535	0.0845392	1.06817	0.715642
Sell	XM_006496716.1	Endogenous	mRNA	7.03	3.48	3.18	1.13	2.21069	0.00838773	6.51	1.78	3.18	1.13	2.04717	0.00113698	1.07988	0.715731
Kcnd1	NM_008423.1	Endogenous	mRNA	10.1	6.07	11.52	1.11	0.876736	0.540564	8.67	1.2	11.52	1.11	0.752604	0.00225751	1.16494	0.715767
Vamp7	NM_011515.4	Endogenous	mRNA	186.9	56.38	236.56	61.39	0.790074	0.156165	177.28	46.46	236.56	61.39	0.749408	0.059395	1.05426	0.719215
Pik3cb	NM_029094.3	Endogenous	mRNA	81.67	34.04	98.32	26.22	0.830655	0.335049	76.76	18.4	98.32	26.22	0.780716	0.100646	1.06397	0.725454
Eed	NM_021876.3	Endogenous	mRNA	75.39	34.53	94.23	39.22	0.800064	0.387097	68.53	44.83	94.23	39.22	0.727263	0.248899	1.1001	0.726007
Igf1r	NM_010513.2	Endogenous	mRNA	22.52	10.57	27.9	12.61	0.807168	0.339059	18.91	3.4	27.9	12.61	0.677778	0.0357406	1.1909	0.727324
Hif1a	NM_010431.2	Endogenous	mRNA	262.31	61.62	219.95	29.52	1.19259	0.107484	274.84	29.13	219.95	29.52	1.24956	0.00384811	0.95441	0.731122
Irf3	NM_016849.4	Endogenous	mRNA	17.45	8.61	13.92	12.97	1.25359	0.563884	19.64	8.42	13.92	12.97	1.41092	0.388688	0.888493	0.731997
Tmem37	NM_019432.2	Endogenous	mRNA	3.52	1.87	3.18	1.13	1.10692	0.666319	5.07	2.34	3.18	1.13	1.59434	0.0965338	0.69428	0.732533
Aldh1l1	NM_027406.1	Endogenous	mRNA	79.19	12.36	89.93	16.33	0.880574	0.181873	74.89	31.02	89.93	16.33	0.832759	0.268266	1.05742	0.733228
Rag1	NM_009019.2	Endogenous	mRNA	3.29	1.46	2.99	1.01	1.10033	0.636735	5.07	2.34	2.99	1.01	1.69565	0.0636008	0.648915	0.735291
Mmp14	NM_008608.3	Endogenous	mRNA	9.71	6.77	13.3	5.3	0.730075	0.266864	9.54	3.74	13.3	5.3	0.717293	0.150533	1.01782	0.736465
Relb	NM_009046.2	Endogenous	mRNA	21.3	6.04	12.41	7.75	1.71636	0.0586998	19.39	8.81	12.41	7.75	1.56245	0.168029	1.0985	0.737689
Fabp5	NM_010634.3	Endogenous	mRNA	307.6	82.76	490.49	192.09	0.627128	0.0264811	290.48	122.44	490.49	192.09	0.592224	0.0243587	1.05894	0.737698
Rhoa	NM_016802.4	Endogenous	mRNA	190.75	32.67	206.42	25.01	0.924087	0.333693	186.74	20	206.42	25.01	0.90466	0.134603	1.02147	0.738767
Fcgr3	NM_010188.5	Endogenous	mRNA	9.21	6.09	4.09	4.62	2.25183	0.0266219	9.66	5.23	4.09	4.62	2.36186	0.0206138	0.953416	0.7432
Tbp	NM_013684.3	Housekeeping	mRNA	28.97	8.55	35.17	14.43	0.823713	0.311475	30.43	15	35.17	14.43	0.865226	0.53545	0.952021	0.746471
Hdac2	NM_008229.2	Endogenous	mRNA	132.09	42.07	172.91	39.4	0.763923	0.117523	125.27	42.29	172.91	39.4	0.724481	0.0473864	1.05444	0.746563
Marco	NM_010766.2	Endogenous	mRNA	4.67	2.16	3.02	1.01	1.54636	0.0560468	5.99	1.46	3.02	1.01	1.98344	0.00059689	0.779633	0.747294
Ppp3ca	NM_008913.4	Endogenous	mRNA	249.64	57.65	268.96	40.26	0.928168	0.474687	263.08	55.7	268.96	40.26	0.978138	0.835416	0.948913	0.748845
Trpa1	NM_177781.4	Endogenous	mRNA	3.23	1.74	3.55	2.15	0.909859	0.723848	5.33	1.72	3.55	2.15	1.50141	0.0712244	0.606004	0.749003
Atg5	NM_001314013.1	Endogenous	mRNA	101.77	48.62	120.37	40.04	0.845476	0.414051	96.1	22.55	120.37	40.04	0.798372	0.163934	1.059	0.751474
Irf2	NM_008391.2	Endogenous	mRNA	39.49	15.04	31.71	13.26	1.24535	0.281036	40.92	9.5	31.71	13.26	1.29044	0.16889	0.965054	0.752951
Jam2	NM_023844.4	Endogenous	mRNA	113.17	54.58	146.42	43	0.772914	0.203506	107.47	20.12	146.42	43	0.733984	0.0358093	1.05304	0.753409
Pik3cd	XM_003945690.1	Endogenous	mRNA	20.45	9.93	26.95	12.97	0.758813	0.359666	18.71	13.03	26.95	12.97	0.694249	0.203759	1.093	0.755478
Ripk2	NM_138952.3	Endogenous	mRNA	13.06	5.42	6.75	5.83	1.93481	0.0476535	9.38	6.89	6.75	5.83	1.38963	0.447322	1.39232	0.756693
Dna2	NM_177372.3	Endogenous	mRNA	7.03	3.54	7.56	4.88	0.929894	0.806182	6.69	1.19	7.56	4.88	0.884921	0.597063	1.05082	0.769974
Igsf6	NM_030691.1	Endogenous	mRNA	12.91	7.8	4.35	4.74	2.96782	0.00456923	12.06	8	4.35	4.74	2.77241	0.0181973	1.07048	0.770285
Ctss	NM_021281.2	Endogenous	mRNA	107.19	53.85	112.61	32.91	0.951869	0.813254	100.74	39.13	112.61	32.91	0.894592	0.546482	1.06403	0.770687
Vps4b	NM_009190.2	Endogenous	mRNA	50.12	39.08	57.29	20.61	0.874847	0.595249	46.45	9.15	57.29	20.61	0.810787	0.174064	1.07901	0.771593
Nrgn	NM_022029.2	Endogenous	mRNA	14.81	8.23	17.04	36.91	0.869131	0.746379	13.29	8.1	17.04	36.91	0.77993	0.546801	1.11437	0.772956
Bok	NM_016778.2	Endogenous	mRNA	13.45	4.04	17.93	9.67	0.750139	0.239354	11.96	15.79	17.93	9.67	0.667038	0.26452	1.12458	0.772966
Cnp	NM_009923.2	Endogenous	mRNA	908.39	281.11	1241.44	168.07	0.731723	0.0325632	955.58	111.74	1241.44	168.07	0.769735	0.00272397	0.950616	0.773162
Cyp27a1	NM_024264.3	Endogenous	mRNA	33.16	26.03	54.42	25.57	0.609335	0.144067	30.45	8.92	54.42	25.57	0.559537	0.014668	1.089	0.774477
Kmt2a	NM_001081049.1	Endogenous	mRNA	86.29	13.44	93.8	24.34	0.919936	0.406736	89.68	24.28	93.8	24.34	0.956077	0.732523	0.962199	0.777799
Egr1	NM_007913.5	Endogenous	mRNA	62.05	19.24	41.76	14.56	1.48587	0.0389815	57.86	58.46	41.76	14.56	1.38554	0.266587	1.07242	0.779656
Spib	NM_019866.1	Endogenous	mRNA	3.04	1.69	3.29	1.47	0.924012	0.750994	4.11	2.64	3.29	1.47	1.24924	0.467388	0.739659	0.780272
Cdkn1c	NM_009876.3	Endogenous	mRNA	5.12	4.4	13.95	11.59	0.367025	0.0182943	7.21	2.95	13.95	11.59	0.516846	0.0244463	0.710125	0.78059
S1pr3	NM_010101.3	Endogenous	mRNA	14.36	7.37	9.08	7.81	1.5815	0.225685	13.48	5.08	9.08	7.81	1.48458	0.261462	1.06528	0.781575
Ifi30	NM_023065.3	Endogenous	mRNA	15.57	7.32	6.74	6.4	2.31009	0.0384325	14.09	1.78	6.74	6.4	2.0905	0.0482813	1.10504	0.784017
Tnfsf12	NM_011614.3	Endogenous	mRNA	14.04	11.01	22.56	5.74	0.62234	0.144518	11.61	1.97	22.56	5.74	0.514628	0.00010377	1.2093	0.785523
Nfkb2	NM_019408.2	Endogenous	mRNA	19.16	18.34	9.64	8.75	1.98755	0.186208	15.81	15.01	9.64	8.75	1.64004	0.277758	1.21189	0.786241
Ccl4	NM_013652.1	Endogenous	mRNA	5.12	3.15	5.13	4.55	0.998051	0.995178	7.29	3.19	5.13	4.55	1.42105	0.27077	0.702332	0.788167
Olfml3	NM_133859.2	Endogenous	mRNA	22.62	6.59	36.26	14.32	0.623828	0.0228736	20.91	10.71	36.26	14.32	0.576669	0.0575106	1.08178	0.788635
Rb1cc1	NM_009826.4	Endogenous	mRNA	144.19	52.82	176.52	41.93	0.816848	0.222067	139.15	29	176.52	41.93	0.788296	0.0738974	1.03622	0.790716
Tnf	NM_013693.2	Endogenous	mRNA	3.83	3.31	3.1	1.04	1.23548	0.507371	4.12	2.69	3.1	1.04	1.32903	0.34384	0.929612	0.792207
Il1rn	NM_031167.5	Endogenous	mRNA	12.12	2.9	3.18	1.13	3.81132	4.65e-06	16.03	19.62	3.18	1.13	5.04088	0.00624328	0.756082	0.792628
Apc	NM_007462.3	Endogenous	mRNA	362.57	112.66	510.39	137.13	0.710378	0.0560367	349.3	112.86	510.39	137.13	0.684379	0.0315389	1.03799	0.795965
Trp53	NM_011640.1	Endogenous	mRNA	15.93	14.38	18.78	11.4	0.848243	0.615741	13.58	5.27	18.78	11.4	0.72311	0.199909	1.17305	0.80343
Siglec1	NM_011426.3	Endogenous	mRNA	5.24	2.52	3.65	2.12	1.43562	0.175677	6.21	1.83	3.65	2.12	1.70137	0.0210818	0.8438	0.804852
Cryba4	NM_021351.1	Endogenous	mRNA	3.64	1.82	4.44	3.78	0.81982	0.495273	5.24	2.18	4.44	3.78	1.18018	0.589379	0.694656	0.805011
Zbp1	NM_021394.2	Endogenous	mRNA	21.6	14.29	3.47	3.15	6.22478	0.00022011	21.25	16.19	3.47	3.15	6.12392	0.00212711	1.01647	0.808155
Ltbr	NM_010736.3	Endogenous	mRNA	11.39	4.3	5.68	5.2	2.00528	0.0543078	9.45	6.5	5.68	5.2	1.66373	0.280612	1.20529	0.809794
Tgfb1	NM_011577.1	Endogenous	mRNA	8.57	2.45	4.23	5.48	2.026	0.038077	8.13	2.39	4.23	5.48	1.92199	0.0532273	1.05412	0.811619
Ppp3cb	NM_008914.2	Endogenous	mRNA	195.02	33.41	243.59	42.95	0.800608	0.041609	189.94	65.71	243.59	42.95	0.779753	0.0951107	1.02675	0.816035
Cd300lf	NM_001169153.1	Endogenous	mRNA	6.33	4.09	3.66	4.96	1.72951	0.138037	6.8	2.18	3.66	4.96	1.85792	0.0454609	0.930882	0.81655
Map2k4	NM_009157.4	Endogenous	mRNA	314.81	77.92	387.47	89.26	0.812476	0.126186	307.71	74.2	387.47	89.26	0.794152	0.0813871	1.02307	0.81785
Cd33	NM_001111058.1	Endogenous	mRNA	4.9	3.96	8.45	6.29	0.579882	0.174195	6.72	2.16	8.45	6.29	0.795266	0.459236	0.729167	0.820617
Osgin1	NM_027950.1	Endogenous	mRNA	5.27	4.36	5	5.2	1.054	0.898072	5.57	3.73	5	5.2	1.114	0.780106	0.94614	0.826026
Slc44a1	NM_001159633.1	Endogenous	mRNA	223.95	53.6	246.62	55.53	0.908077	0.410178	231.94	34.06	246.62	55.53	0.940475	0.526496	0.965551	0.829005
Ptms	NM_026988.2	Endogenous	mRNA	225.01	27.33	260.24	46.74	0.864625	0.091714	221.29	56.7	260.24	46.74	0.85033	0.217508	1.01681	0.829493
Hcar2	NM_030701.1	Endogenous	mRNA	5.64	5.22	3.62	2.55	1.55801	0.250013	7.47	5.09	3.62	2.55	2.06354	0.0210004	0.75502	0.830514
Cd69	NM_001033122.3	Endogenous	mRNA	5.49	4.4	4.41	4.95	1.2449	0.586765	7.03	5.24	4.41	4.95	1.5941	0.194031	0.780939	0.83141
Tnfrsf1b	NM_011610.3	Endogenous	mRNA	9.6	5.34	5.16	6.29	1.86047	0.108403	8.87	4.67	5.16	6.29	1.71899	0.130686	1.0823	0.831949
Rapgef3	NM_001177810.1	Endogenous	mRNA	89.68	7.49	87.95	22.64	1.01967	0.842973	88.2	15.75	87.95	22.64	1.00284	0.980634	1.01678	0.833268
Setd7	NM_080793.5	Endogenous	mRNA	59.2	10.02	64.75	23.33	0.914286	0.524961	60.84	14.63	64.75	23.33	0.939614	0.697934	0.973044	0.833462
Gadd45a	NM_007836.1	Endogenous	mRNA	69.3	35.68	55.28	16.82	1.25362	0.280643	66.34	22.71	55.28	16.82	1.20007	0.360304	1.04462	0.837121
Tmem88b	NM_001033394.3	Endogenous	mRNA	72.58	47.66	95.94	27.14	0.756514	0.280782	69.72	9.42	95.94	27.14	0.726704	0.0214622	1.04102	0.842402
Smarca5	NM_053124.2	Endogenous	mRNA	240.18	47.31	274.5	29.14	0.874973	0.138748	238.05	20.88	274.5	29.14	0.867213	0.0212521	1.00895	0.846953
Traf1	NM_009421.3	Endogenous	mRNA	7.06	5.31	4.91	6.4	1.43788	0.392769	6.64	4.09	4.91	6.4	1.35234	0.418534	1.06325	0.847723
Hira	NM_010435.2	Endogenous	mRNA	41.05	9.64	47.45	14.3	0.865121	0.304308	41.72	8.7	47.45	14.3	0.879241	0.345365	0.983941	0.849586
Sox10	XM_128139.6	Endogenous	mRNA	20.6	3.1	36.18	6.87	0.569375	3.957e-05	19.77	10.27	36.18	6.87	0.546434	0.0146539	1.04198	0.851468
Gstm1	NM_010358.5	Endogenous	mRNA	15.71	9.61	21.41	6.67	0.733769	0.263552	14.5	13.28	21.41	6.67	0.677254	0.208209	1.08345	0.852966
Uty	NM_009484.2	Endogenous	mRNA	15.42	14.07	17.22	17.01	0.89547	0.830083	18.6	15.02	17.22	17.01	1.08014	0.874687	0.829032	0.853516
Trpm4	NM_175130.4	Endogenous	mRNA	8.99	4.09	13.47	5.56	0.667409	0.0946381	9.39	7.85	13.47	5.56	0.697105	0.230756	0.957401	0.85592
Pla2g4a	NM_008869.2	Endogenous	mRNA	12.62	7.5	15.89	6.04	0.79421	0.391771	11.73	3.53	15.89	6.04	0.7382	0.113259	1.07587	0.85695
Rsad2	NM_021384.2	Endogenous	mRNA	126.75	127.95	20.2	15.05	6.27475	0.00343106	116.22	84.24	20.2	15.05	5.75347	0.00660679	1.0906	0.857327
Mdc1	NM_001010833.2	Endogenous	mRNA	12.91	1.94	11.06	5.54	1.16727	0.454706	10.3	5.84	11.06	5.54	0.931284	0.859766	1.2534	0.857624
Gria1	NM_001252403.1	Endogenous	mRNA	133.01	25.98	147.66	48.04	0.900786	0.439767	137.61	46.24	147.66	48.04	0.931938	0.68528	0.966572	0.858978
Il2rg	NM_013563.3	Endogenous	mRNA	14.65	6.7	7	7.44	2.09286	0.0753521	14.85	5.01	7	7.44	2.12143	0.063268	0.986532	0.859176
Irf1	NM_008390.1	Endogenous	mRNA	49.77	16.64	8.76	6.69	5.68151	0.00015851	47.7	28.36	8.76	6.69	5.44521	0.00130126	1.0434	0.863263
Ifnar2	NM_001110498.1	Endogenous	mRNA	35.91	17.64	46.11	23.44	0.77879	0.380887	37.77	26.95	46.11	23.44	0.819128	0.51055	0.950755	0.86419
Bmi1	NM_007552.4	Endogenous	mRNA	36.55	16.73	57.49	18.98	0.635763	0.0592412	37.64	15.5	57.49	18.98	0.654723	0.0554101	0.971041	0.871493
Cd163	NM_053094.2	Endogenous	mRNA	2.87	1.56	2.99	1.01	0.959866	0.846911	4.84	2.21	2.99	1.01	1.61873	0.0758583	0.592975	0.871608
Tnfrsf10b	NM_020275.3	Endogenous	mRNA	9.4	6.41	7.82	4.99	1.20205	0.566702	8.27	8.12	7.82	4.99	1.05754	0.870887	1.13664	0.875774
Cd6	NM_001037801.2	Endogenous	mRNA	3.61	1.56	5.92	4.53	0.609797	0.118741	6.98	2.29	5.92	4.53	1.17905	0.561939	0.517192	0.877537
Ttr	NM_013697.4	Endogenous	mRNA	8	1.6	23.73	128.55	0.337126	0.0933157	8.36	5.3	23.73	128.55	0.352297	0.115799	0.956938	0.878189
Dapk1	NM_134062.1	Endogenous	mRNA	48.29	9.72	55	15.8	0.878	0.320708	46.65	27.93	55	15.8	0.848182	0.453028	1.03516	0.881016
Bag4	NM_026121.3	Endogenous	mRNA	92.81	25.27	126.03	37.78	0.736412	0.0576678	90.82	34.29	126.03	37.78	0.720622	0.0712081	1.02191	0.881833
Fdxr	NM_007997.1	Endogenous	mRNA	4.58	2.16	5.11	4.71	0.896282	0.714257	5.64	3.91	5.11	4.71	1.10372	0.786493	0.812057	0.88376
Kir3dl1	NM_177749.3	Endogenous	mRNA	2.87	1.56	3.53	4.16	0.813031	0.479262	6.98	3.07	3.53	4.16	1.97734	0.0288823	0.411175	0.884116
Il1r1	NM_001123382.1	Endogenous	mRNA	24.89	7.02	4.53	3.92	5.49448	8.969e-05	23.58	12.03	4.53	3.92	5.2053	0.0002599	1.05556	0.884577
Nptx1	NM_008730.2	Endogenous	mRNA	97.64	47.94	118.94	27.04	0.820918	0.275842	95.44	44.37	118.94	27.04	0.802421	0.223064	1.02305	0.884731
Pex14	NM_019781.2	Endogenous	mRNA	67.86	8.61	85.14	18.17	0.79704	0.0336437	68.84	15.84	85.14	18.17	0.808551	0.0847697	0.985764	0.885771
Igf1	NM_001111274.1	Endogenous	mRNA	6.42	4.08	11.28	7.57	0.569149	0.0940318	7.86	6.1	11.28	7.57	0.696809	0.256668	0.816794	0.887494
St8sia6	NM_145838.1	Endogenous	mRNA	22.44	8.64	30.4	19.72	0.738158	0.234346	21.51	13.39	30.4	19.72	0.707566	0.254724	1.04324	0.888912
Kdm1b	NM_172262.3	Endogenous	mRNA	14.63	4.2	15.89	7.39	0.920705	0.655462	14.3	4.09	15.89	7.39	0.899937	0.605486	1.02308	0.890369
Cidea	NM_007702.2	Endogenous	mRNA	3.36	2.66	3.72	3.25	0.903226	0.765009	5.69	4.1	3.72	3.25	1.52957	0.252136	0.59051	0.891539
Cd40	NM_011611.2	Endogenous	mRNA	13.22	10.85	14.21	9.34	0.930331	0.86629	13.5	10.9	14.21	9.34	0.950035	0.89324	0.979259	0.89176
Ifih1	NM_027835.2	Endogenous	mRNA	26.51	13.39	8.31	6.05	3.19013	0.00479269	27.19	9.97	8.31	6.05	3.27196	0.00355144	0.974991	0.895229
Lrg1	NM_029796.2	Endogenous	mRNA	4.23	2.64	3.43	2	1.23324	0.475295	5.36	2.85	3.43	2	1.56268	0.157729	0.789179	0.897581
Vim	NM_011701.4	Endogenous	mRNA	41.66	10.32	49.16	16.7	0.847437	0.308245	40.89	11.16	49.16	16.7	0.831774	0.275904	1.01883	0.897642
Kdm5b	NM_152895.2	Endogenous	mRNA	70.04	23.78	93.48	26.42	0.749251	0.0921194	68.35	33.96	93.48	26.42	0.731172	0.135856	1.02473	0.90046
Csk	NM_007783.2	Endogenous	mRNA	36.21	12.61	45.76	11.81	0.791302	0.145383	35.25	11.14	45.76	11.81	0.770323	0.122554	1.02723	0.903228
Kdm6a	NM_009483.1	Endogenous	mRNA	14.35	5.35	14.14	6.24	1.01485	0.95772	14	2.72	14.14	6.24	0.990099	0.966613	1.025	0.904233
Rad1	NM_011232.2	Endogenous	mRNA	28.28	12.46	34.45	11.38	0.8209	0.343635	27.14	9.43	34.45	11.38	0.787808	0.179158	1.042	0.904615
Hus1	NM_008316.2	Endogenous	mRNA	28.71	8.24	29.41	7.6	0.976199	0.867198	27.82	3.93	29.41	7.6	0.945937	0.593959	1.03199	0.909206
Casp6	NM_009811.3	Endogenous	mRNA	2.89	1.56	3.68	2.59	0.785326	0.35666	5.43	1.64	3.68	2.59	1.47554	0.0969024	0.532228	0.909889
Ncor1	NM_011308.2	Endogenous	mRNA	87.38	18.31	101.52	26.23	0.860717	0.232577	88.7	8.45	101.52	26.23	0.873719	0.20106	0.985118	0.910274
Pcna	NM_011045.2	Endogenous	mRNA	107.84	27.77	114.39	20.18	0.94274	0.603369	107.23	4.5	114.39	20.18	0.937407	0.342823	1.00569	0.910947
Irak3	NM_028679.3	Endogenous	mRNA	11.68	3.17	3.24	1.28	3.60494	5.11e-06	11.23	4.76	3.24	1.28	3.46605	0.00035516	1.04007	0.912499
Atp6v1a	NM_007508.5	Endogenous	mRNA	422.17	88.36	442.01	76.28	0.955114	0.656509	431.09	44.84	442.01	76.28	0.975295	0.739173	0.979308	0.913003
Mmp12	NM_008605.3	Endogenous	mRNA	7.72	5.26	2.99	1.01	2.58194	0.00888187	6.33	3.69	2.99	1.01	2.11706	0.00964117	1.21959	0.913103
Kat2b	NM_020005.3	Endogenous	mRNA	78.2	23.51	103.64	35.93	0.754535	0.123616	76.76	22.02	103.64	35.93	0.740641	0.102804	1.01876	0.91378
Sall1	NM_021390.3	Endogenous	mRNA	38.4	8.78	69.5	34.99	0.552518	0.00754758	37.24	16.25	69.5	34.99	0.535827	0.0227001	1.03115	0.916749
Nqo1	NM_008706.5	Endogenous	mRNA	21.37	11.3	30.3	16.33	0.705281	0.19591	21.32	6.51	30.3	16.33	0.70363	0.106605	1.00235	0.919957
Tmc7	NM_172476.4	Endogenous	mRNA	28.51	7.53	43.09	12.61	0.661638	0.012453	28.23	6.15	43.09	12.61	0.65514	0.00689755	1.00992	0.924325
Gusb	NM_010368.1	Housekeeping	mRNA	11.9	6.74	13.39	3.79	0.888723	0.568923	11.09	2.93	13.39	3.79	0.82823	0.224289	1.07304	0.924833
Tgm2	NM_009373.3	Endogenous	mRNA	49.91	17.42	18.3	7.87	2.72732	0.00024938	48.57	26.46	18.3	7.87	2.6541	0.00622522	1.02759	0.926401
Mapt	NM_001038609.2	Endogenous	mRNA	200.62	49.65	249.02	42.41	0.805638	0.0668395	200.29	34	249.02	42.41	0.804313	0.0312125	1.00165	0.931312
Mapk12	NM_013871.3	Endogenous	mRNA	3.3	2.19	3.79	1.79	0.870712	0.625619	4.62	2.39	3.79	1.79	1.219	0.469898	0.714286	0.9323
Ctsw	NM_009985.4	Endogenous	mRNA	2.87	1.56	3.02	1.01	0.950331	0.808921	5.33	1.72	3.02	1.01	1.7649	0.00579485	0.538462	0.933392
Ccni	NM_017367.3	Endogenous	mRNA	190.58	46.28	229.51	35.73	0.830378	0.117988	194.31	39.17	229.51	35.73	0.84663	0.110346	0.980804	0.936362
Rad9a	NM_011237.2	Endogenous	mRNA	14.5	8.07	17.24	9.99	0.841067	0.564664	14.4	3.9	17.24	9.99	0.835267	0.407168	1.00694	0.936657
Cdc25a	NM_007658.3	Endogenous	mRNA	22.42	6.22	27.61	7.82	0.812025	0.162749	22.02	2.11	27.61	7.82	0.797537	0.0525741	1.01817	0.938036
Fcrlb	NM_001029984.2	Endogenous	mRNA	4.36	2.26	4.11	2.35	1.06083	0.808016	6.57	3	4.11	2.35	1.59854	0.065698	0.663623	0.94514
Oas1g	NM_011852.2	Endogenous	mRNA	9.38	5.54	3.5	1.75	2.68	0.0104999	8.56	3.6	3.5	1.75	2.44571	0.00286319	1.09579	0.950136
Adamts16	NM_172053.2	Endogenous	mRNA	10.32	6.01	14.27	5.96	0.723196	0.258773	9.54	2.92	14.27	5.96	0.668535	0.0370039	1.08176	0.950421
Mobp	NM_001039364.2	Endogenous	mRNA	1520.49	455.1	1794.94	274.95	0.847098	0.200458	1550.5	175.85	1794.94	274.95	0.863817	0.0699736	0.980645	0.952751
Cd8b1	NM_009858.2	Endogenous	mRNA	3.86	1.87	3.6	2.5	1.07222	0.798398	4.94	2.14	3.6	2.5	1.37222	0.258624	0.781377	0.957707
Mag	NM_010758.2	Endogenous	mRNA	143.07	35.17	174.51	31.02	0.819838	0.118503	143.42	8.44	174.51	31.02	0.821844	0.0179884	0.99756	0.959613
Bcas1	NM_029815.2	Endogenous	mRNA	779.57	265.53	926.94	176.92	0.841015	0.270752	794.82	105.42	926.94	176.92	0.857467	0.107872	0.980813	0.959892
Hdc	NM_008230.4	Endogenous	mRNA	3.21	1.87	2.99	1.01	1.07358	0.77424	5.07	2.34	2.99	1.01	1.69565	0.0636008	0.633136	0.960696
Ccdc127	NM_024201.3	Housekeeping	mRNA	109.76	11.4	116.75	17.75	0.940128	0.365112	110.75	25.09	116.75	17.75	0.948608	0.597862	0.991061	0.96084
Socs3	NM_007707.2	Endogenous	mRNA	7.86	2.46	2.99	1.01	2.62876	0.00013027	8.26	4.96	2.99	1.01	2.76254	0.00321676	0.951574	0.963803
Icam2	NM_010494.1	Endogenous	mRNA	14.86	21.03	31.33	23.78	0.474306	0.10839	14.19	5.35	31.33	23.78	0.452921	0.0352077	1.04722	0.964436
Slc1a3	NM_148938.3	Endogenous	mRNA	353.66	64.5	423.81	75.63	0.834478	0.0976256	355.2	94.25	423.81	75.63	0.838111	0.198959	0.995664	0.966822
Ets2	NM_011809.2	Endogenous	mRNA	58.71	13.41	60.56	12.96	0.969452	0.791868	58.92	26.92	60.56	12.96	0.972919	0.873522	0.996436	0.970773
Kdm3a	NM_001038695.2	Endogenous	mRNA	47.38	16.71	37.82	10.48	1.25278	0.16032	46.93	9.63	37.82	10.48	1.24088	0.10426	1.00959	0.971318
Lrrc3	NM_145152.4	Endogenous	mRNA	10.81	3.27	15.05	3.18	0.718272	0.0304932	10.82	6.22	15.05	3.18	0.718937	0.149741	0.999076	0.971353
Pms2	NM_008886.2	Endogenous	mRNA	45.69	16.07	51.8	14.6	0.882046	0.456972	45.13	11.26	51.8	14.6	0.871236	0.318947	1.01241	0.973705
Dot1l	NM_199322.1	Endogenous	mRNA	11.07	10.04	13.62	7.72	0.812775	0.650093	14.15	2.03	13.62	7.72	1.03891	0.86562	0.782332	0.973899
Rtn4rl1	NM_177708.4	Endogenous	mRNA	8.57	4.45	9.76	14.51	0.878074	0.738686	8.99	12.53	9.76	14.51	0.921107	0.862433	0.953281	0.974092
Birc3	NM_007464.3	Endogenous	mRNA	6.92	1.62	3.18	1.13	2.1761	0.00032965	6.06	4.77	3.18	1.13	1.90566	0.0825129	1.14191	0.974574
Syk	NM_001198977.1	Endogenous	mRNA	9.1	3.28	10.01	5.98	0.909091	0.745684	8.59	4.93	10.01	5.98	0.858142	0.644708	1.05937	0.977344
Casp1	NM_009807.2	Endogenous	mRNA	7.3	4.65	3.74	2.45	1.95187	0.0190299	6.15	1.96	3.74	2.45	1.64439	0.0426884	1.18699	0.978543
Ago4	NM_153177.3	Endogenous	mRNA	5.08	2.93	5.45	5.26	0.93211	0.849342	8.4	4.62	5.45	5.26	1.54128	0.193834	0.604762	0.979574
Il3ra	NM_008369.1	Endogenous	mRNA	3.52	1.87	3.29	1.47	1.06991	0.789074	5.18	2.42	3.29	1.47	1.57447	0.11352	0.679537	0.981203
S1pr4	NM_010102.2	Endogenous	mRNA	4.41	3.33	4.98	4.14	0.885542	0.738531	5.77	2	4.98	4.14	1.15863	0.613008	0.764298	0.98131
Nthl1	NM_008743.2	Endogenous	mRNA	9.05	3.33	10.56	3.79	0.857008	0.461736	9.01	4.69	10.56	3.79	0.85322	0.490324	1.00444	0.983212
Bnip3l	NM_009761.3	Endogenous	mRNA	244.6	77.41	325.64	73.51	0.751136	0.0671749	246.33	21.02	325.64	73.51	0.756449	0.0123638	0.992977	0.984476
Tbc1d4	NM_001081278.2	Endogenous	mRNA	20.7	7.84	21.73	7.22	0.9526	0.793042	20.35	3.05	21.73	7.22	0.936493	0.600847	1.0172	0.985488
Irak1	NM_008363.2	Endogenous	mRNA	22.3	7.71	26.55	8.61	0.839925	0.323567	22.06	7.18	26.55	8.61	0.830885	0.294951	1.01088	0.986684
Blnk	NM_008528.4	Endogenous	mRNA	3.89	1.89	6.33	4.09	0.614534	0.103021	4.45	2.74	6.33	4.09	0.703002	0.311342	0.874157	0.986971
Ly6g	XM_909927.2	Endogenous	mRNA	3.17	1.66	3.78	3.09	0.838624	0.530848	4.11	2.66	3.78	3.09	1.0873	0.797028	0.77129	0.987727
Pttg1	NM_001131054.1	Endogenous	mRNA	142.82	32.17	154.98	17.3	0.921538	0.416006	144.08	25.09	154.98	17.3	0.929668	0.403976	0.991255	0.989212
Ikbke	NM_019777.3	Endogenous	mRNA	4.59	7.81	3.02	1.01	1.51987	0.300278	5.86	2.68	3.02	1.01	1.9404	0.0345501	0.783276	0.993493
Anxa1	NM_010730.2	Endogenous	mRNA	7.81	6.3	9.53	11.53	0.819517	0.661061	10.42	3.79	9.53	11.53	1.09339	0.785901	0.74952	0.993541
Cd44	NM_009851.2	Endogenous	mRNA	3.3	2.19	3.64	3.41	0.906593	0.753992	5.07	2.34	3.64	3.41	1.39286	0.291271	0.650888	0.998158
Hmox1	NM_010442.2	Endogenous	mRNA	11.8	7.11	4.85	5.57	2.43299	0.0188483	11.91	6.75	4.85	5.57	2.45567	0.0247883	0.990764	0.998836
