# Supplementary material for: DRP1 induces neuroinflammation via transcriptional regulation of NF-ĸB
Source: Nat Commun. 2026 Mar 16;17:4032. doi: 10.1038/s41467-026-70780-x (PMC13139423; doi:10.1038/s41467-026-70780-x)
Supplement: Supplementary file 4 — Supplementary Data 2 [file 41467_2026_70780_MOESM4_ESM.xlsx]

## Sheet: Sheet1
Supplementary Data 2. Oligonucleotides used for ChIP-qPCR.
Gene Name	Primer Name	Forward Primer	Reverse Primer	Ta (°C)	Size (bp)
Lcn2	−	5'-GAG TGG ACA GGC AGT CCA GAT C-3'	5'-AAG ATT TCT GTC CCT CTC TCC CCC-3'	64	170
Cxcl10	−	5'-CAT CTG ATT TCT CAA ACA GCT CAC G-3'	5'-GGC TGC TGA GGA GTA TTT ATC TG-3'	64	243
Il6	−	5'-CCT CAA GGA TGA CTT AAG CAC AC-3'	5'-ATT AGG AGT CAA CTC TCT AAT TTT GAG ACT C-3'	60	199
Rela	P1	5'-CTG CAT CCC CTT CGT TTT C-3'	5'-GAT AAA TGT GAG TTG TGT TTG GTA G-3'	57	336
	P2	5'-CCT GCA CTA CCA AAC ACA AC-3'	5'-TCA GAC GTT CAA CGT CAT C-3'	57	266
	P3	5'-ATG ACG TTG AAC GTC TGA C-3'	5'-CAG GAA GAC AAA AGT GAA AAT AGT TAC-3'	57	356
	P4	5'-GCG TAA CTA TTT TCA CTT TTG TCT TC-3'	5'-CCG TGA ACA TCT CCT TCA AG-3'	57	325
	P5	5'-GGA GAT GTT CAC GGT GTG-3'	5'-CAG TGA CTG AAT TCC ACA CG-3'	56.5	317
	P6	5'-ACG CTT AGG AAA ACG TGT G-3'	5'-GAC TAC AAG CTC CGC AG-3'	58.5	280
	P7	5'-TGC GGA GCT TGT AGT CG-3'	5'-GCT AAA GTA AAG CCA TTC GCC-3'	57	255
