# Supplementary material for: DRP1 induces neuroinflammation via transcriptional regulation of NF-ĸB
Source: Nat Commun. 2026 Mar 16;17:4032. doi: 10.1038/s41467-026-70780-x (PMC13139423; doi:10.1038/s41467-026-70780-x)
Supplement: Supplementary file 5 — Supplementary Data 3 [file 41467_2026_70780_MOESM5_ESM.xlsx]

## Sheet: Fig. 1
Panel	Proinflammatory gene	Two-way ANOVA	F (DFn, DFd)	p value
c	Lcn2	Treatment	F (1, 21) = 52.31	p<0.0001
		Genotpye	F (1, 21) = 11.95	p=0.0024
		Interaction	F (1, 21) = 11.73	p=0.0025
Panel	Proinflammatory gene	One-way ANOVA	F (DFn, DFd)	p value
d	Lcn2	Genotype	F (3, 18) = 4.721	p=0.0134

## Sheet: Fig. 2
Panel	Proinflammatory gene	Two-way ANOVA	F (DFn, DFd)	p value
a	Nlrp3	Treatment	F (1, 23) = 60.77	p<0.0001
		Genotpye	F (1, 23) = 6.402	p=0.0187
		Interaction	F (1, 23) = 4.833	p=0.0383
	Il6	Treatment	F (1, 25) = 320.1	p<0.0001
		Genotpye	F (1, 25) = 126.8	p<0.0001
		Interaction	F (1, 25) = 129.5	p<0.0001
	Il1b	Treatment	F (1, 27) = 115.5	p<0.0001
		Genotpye	F (1, 27) = 17.13	p=0.0003
		Interaction	F (1, 27) = 17.19	p=0.0003
	Tnfα	Treatment	F (1, 22) = 121.5	p<0.0001
		Genotpye	F (1, 22) = 83.94	p<0.0001
		Interaction	F (1, 22) = 77.73	p<0.0001
	Nos2	Treatment	F (1, 27) = 137.1	p<0.0001
		Genotpye	F (1, 27) = 134.2	p<0.0001
		Interaction	F (1, 27) = 126.9	p<0.0001
	Rela	Treatment	F (1, 23) = 7.252	p=0.0130
		Genotpye	F (1, 23) = 2.374	p=0.1370
		Interaction	F (1, 23) = 8.015	p=0.0095
Panel	Proinflammatory protein	Two-way ANOVA	F (DFn, DFd)	p value
b	Lipocalin 2	Treatment	F (1, 35) = 106.1	p<0.0001
		Genotpye	F (1, 35) = 10.78	p=0.0023
		Interaction	F (1, 35) = 11.21	p=0.0020
	IL-6	Treatment	F (1, 33) = 76.91	p<0.0001
		Genotpye	F (1, 33) = 33.34	p<0.0001
		Interaction	F (1, 33) = 33.35	p<0.0001
	IL-1β	Treatment	F (1, 31) = 78.89	p<0.0001
		Genotpye	F (1, 31) = 44.31	p<0.0001
		Interaction	F (1, 31) = 44.24	p<0.0001
	TNF-α	Treatment	F (1, 19) = 171.4	p<0.0001
		Genotpye	F (1, 19) = 90.58	p<0.0001
		Interaction	F (1, 19) = 90.40	p<0.0001
	IP10	Treatment	F (1, 36) = 37.87	p<0.0001
		Genotpye	F (1, 36) = 23.88	p<0.0001
		Interaction	F (1, 36) = 23.89	p<0.0001
	MCP-1/CCL2	Treatment	F (1, 35) = 22.51	p<0.0001
		Genotpye	F (1, 35) = 14.97	p=0.0005
		Interaction	F (1, 35) = 14.96	p=0.0005
	IFN-γ	Treatment	F (1, 32) = 24.01	p<0.0001
		Genotpye	F (1, 32) = 12.69	p=0.0012
		Interaction	F (1, 32) = 12.70	p=0.0012

## Sheet: Fig. 3
Panel	Cell type	Two-way ANOVA	F (DFn, DFd)	p value
a	Microglia	Treatment	F (1, 8) = 17.20	p=0.0032
		Genotpye	F (1, 8) = 17.81	p=0.0029
		Interaction	F (1, 8) = 18.54	p=0.0026
	Astrocytes	Treatment	F (1, 11) = 250.8	p<0.0001
		Genotpye	F (1, 11) = 175.0	p<0.0001
		Interaction	F (1, 11) = 143.3	p<0.0001
	DA neurons	Treatment	F (1, 11) = 16.36	p=0.0019
		Genotpye	F (1, 11) = 18.30	p=0.0013
		Interaction	F (1, 11) = 24.94	p=0.0004
	GABA neurons	Treatment	F (1, 8) = 0.08621	p=0.7765
		Genotpye	F (1, 8) = 0.3036	p=0.5967
		Interaction	F (1, 8) = 0.8049	p=0.3958
Panel	Proinflammatory gene	Two-way ANOVA	F (DFn, DFd)	p value
b	Lcn2	Treatment	F (1, 18) = 160.1	p<0.0001
		Genotpye	F (3, 18) = 14.30	p<0.0001
		Interaction	F (3, 18) = 17.19	p<0.0001
Panel	Proinflammatory gene	Two-way ANOVA	F (DFn, DFd)	p value
c	Lcn2	Treatment	F (1, 11) = 23.36	p=0.0005
		Genotpye	F (1, 11) = 14.36	p=0.0030
		Interaction	F (1, 11) = 13.37	p=0.0038
	Il6	Treatment	F (1, 12) = 14.05	p=0.0028
		Genotpye	F (1, 12) = 7.640	p=0.0171
		Interaction	F (1, 12) = 3.706	p=0.0782
	Il1b	Treatment	F (1, 13) = 11.82	p=0.0044
		Genotpye	F (1, 13) = 7.460	p=0.0171
		Interaction	F (1, 13) = 19.25	p=0.0007
	Tnfα	Treatment	F (1, 11) = 8.098	p=0.0159
		Genotpye	F (1, 11) = 9.175	p=0.0115
		Interaction	F (1, 11) = 4.026	p=0.0700
Panel	Proinflammatory gene	Two-way ANOVA	F (DFn, DFd)	p value
d	Lcn2	Treatment	F (1, 12) = 34.86	p<0.0001
		Genotpye	F (1, 12) = 22.71	p=0.0005
		Interaction	F (1, 12) = 22.65	p=0.0005
	Il6	Treatment	F (1, 12) = 35.50	p<0.0001
		Genotpye	F (1, 12) = 30.31	p=0.0001
		Interaction	F (1, 12) = 40.85	p<0.0001
	Il1b	Treatment	F (1, 12) = 19.43	p=0.0009
		Genotpye	F (1, 12) = 19.43	p=0.0009
		Interaction	F (1, 12) = 22.10	p=0.0005
	Tnfα	Treatment	F (1, 12) = 43.16	p<0.0001
		Genotpye	F (1, 12) = 39.06	p<0.0001
		Interaction	F (1, 12) = 25.13	p=0.0003

## Sheet: Fig. 4
Panel	ChIP	Three-way ANOVA	F (DFn, DFd)	p value
b	% Input	IP	F (1, 16) = 40.01	p<0.0001
		Genotype	F (1, 16) = 6.242	p=0.0237
		Treatment	F (1, 16) = 44.26	p<0.0001
		IP x Genotype	F (1, 16) = 7.986	p=0.0122
		IP x Treatment	F (1, 16) = 40.74	p<0.0001
		Genotype x Treatment	F (1, 16) = 6.593	p=0.0206
		IP x Genotype x Treatment	F (1, 16) = 8.445	p=0.0103
Panel	Proinflammatory protein	Two-way ANOVA	F (DFn, DFd)	p value
c	Lipocalin 2	Treatment	F (2, 18) = 18.98	p<0.0001
		Genotpye	F (1, 18) = 18.03	p=0.0005
		Interaction	F (2, 18) = 17.65	p<0.0001
	IL-6	Treatment	F (2, 18) = 28.14	p<0.0001
		Genotpye	F (1, 18) = 23.29	p=0.0001
		Interaction	F (2, 18) = 22.29	p<0.0001
	IL-1β	Treatment	F (2, 18) = 27.04	p<0.0001
		Genotpye	F (1, 18) = 24.87	p<0.0001
		Interaction	F (2, 18) = 20.08	p<0.0001
	TNF-α	Treatment	F (2, 18) = 200.1	p<0.0001
		Genotpye	F (1, 18) = 79.36	p<0.0001
		Interaction	F (2, 18) = 78.08	p<0.0001

## Sheet: Fig. 5
Panel	Proinflammatory protein	Two-way ANOVA	F (DFn, DFd)	p value
a	Lipocalin 2	Treatment	F (1, 20) = 18.78	p=0.0003
		Genotpye	F (2, 20) = 61.46	p<0.0001
		Interaction	F (2, 20) = 7.613	p=0.0035
	IL-6	Treatment	F (1, 19) = 50.72	p<0.0001
		Genotpye	F (2, 19) = 10.53	p=0.0008
		Interaction	F (2, 19) = 10.10	p=0.0010
	IL-1β	Treatment	F (1, 14) = 34.24	p<0.0001
		Genotpye	F (2, 14) = 9.013	p=0.0031
		Interaction	F (2, 14) = 9.021	p=0.0030
	IP10	Treatment	F (1, 14) = 15.72	P=0.0014
		Genotpye	F (2, 14) = 5.267	P=0.0197
		Interaction	F (2, 14) = 2.384	P=0.1286
	MCP-1/CCL2	Treatment	F (1, 12) = 63.67	p<0.0001
		Genotpye	F (2, 12) = 7.298	p=0.0084
		Interaction	F (2, 12) = 7.142	p=0.0091
	IFN-γ	Treatment	F (1, 14) = 32.36	p<0.0001
		Genotpye	F (2, 14) = 4.647	p=0.0283
		Interaction	F (2, 14) = 4.630	p=0.0286
Panel	ChIP	Three-way ANOVA	F (DFn, DFd)	p value
b	Lcn2	Genotype	F (2, 26) = 28.82	p<0.0001
		Treatment	F (1, 26) = 73.34	p<0.0001
		IP	F (1, 26) = 76.34	p<0.0001
		Genotype x Treatment	F (2, 26) = 23.36	p<0.0001
		Genotype x IP	F (2, 26) = 24.10	p<0.0001
		Treatment x IP	F (1, 26) = 65.59	p<0.0001
		Genotype x Treatment x IP	F (2, 26) = 20.22	p<0.0001
	Cxcl10	Genoype	F (2, 26) = 8.791	p=0.0012
		Treatment	F (1, 26) = 21.81	p<0.0001
		IP	F (1, 26) = 30.74	p<0.0001
		Genoype x Treatment	F (2, 26) = 3.920	p=0.0325
		Genoype x IP	F (2, 26) = 5.755	p=0.0085
		Treatment x IP	F (1, 26) = 19.07	p=0.0002
		Genoype x Treatment x IP	F (2, 26) = 3.462	p=0.0464
	Il6	Genotype	F (2, 26) = 17.14	p<0.0001
		Treatment	F (1, 26) = 34.09	p<0.0001
		IP	F (1, 26) = 60.69	p<0.0001
		Genotype x Treatment	F (2, 26) = 5.287	p=0.0118
		Genotype x IP	F (2, 26) = 13.29	p=0.0001
		Treatment x IP	F (1, 26) = 30.64	p<0.0001
		Genotype x Treatment x IP	F (2, 26) = 5.980	p=0.0073

## Sheet: Fig. 6
Panel	DRP1 quantification	Two-way ANOVA	F (DFn, DFd)	p value
f	DRP1Nuc/Total protein	Treatment	F (1, 12) = 8.699	p=0.0122
		Genotpye	F (1, 12) = 17.69	p=0.0012
		Interaction	F (1, 12) = 8.970	p=0.0112
	DRP1Cyto/Total protein	Treatment	F (1, 12) = 18.33	p=0.0011
		Genotpye	F (1, 12) = 40.52	p<0.0001
		Interaction	F (1, 12) = 2.203	p=0.1636

## Sheet: Fig. 7
Panel	% Input	Two-way ANOVA	F (DFn, DFd)	p value
b	P1	IP	F (1, 12) = 0.6798	p=0.4257
		Treatment	F (1, 12) = 0.01275	p=0.9120
		Interaction	F (1, 12) = 0.007580	p=0.9321
	P2	IP	F (1, 12) = 0.5494	p=0.4728
		Treatment	F (1, 12) = 0.7425	p=0.4057
		Interaction	F (1, 12) = 0.4137	p=0.5322
	P3	IP	F (1, 12) = 2.490	p=0.1406
		Treatment	F (1, 12) = 4.468	p=0.0562
		Interaction	F (1, 12) = 1.219	p=0.2913
	P4	IP	F (1, 12) = 2.795	p=0.1204
		Treatment	F (1, 12) = 0.7025	p=0.4183
		Interaction	F (1, 12) = 0.02500	p=0.8770
	P5	IP	F (1, 12) = 1.767	p=0.2084
		Treatment	F (1, 12) = 3.865	p=0.0729
		Interaction	F (1, 12) = 2.037	p=0.1790
	P6	IP	F (1, 12) = 1.525	p=0.2405
		Treatment	F (1, 12) = 3.915	p=0.0713
		Interaction	F (1, 12) = 0.6429	p=0.4383
	P7	IP	F (1, 12) = 63.80	p<0.0001
		Treatment	F (1, 12) = 59.88	p<0.0001
		Interaction	F (1, 12) = 61.35	p<0.0001
Panel	Luciferase activiity	One-way ANOVA	F (DFn, DFd)	p value
d	Luminensence	Treatement	F (6, 21) = 26.78	p<0.0001
Panels	DRP1 quantification	One-way ANOVA	F (DFn, DFd)	p value
g and i	DRP1Nuc/Total protein	Treatement	F (4, 15) = 23.86	p<0.0001
	DRP1Cyto/Total protein	Treatement	F (4, 15) = 11.14	p=0.0002
Panels	NF-κB p65 quantification	One-way ANOVA	F (DFn, DFd)	p value
h and i	NF-κB p65 Nuc/Total protein	Treatement	F (4, 15) = 14.65	p<0.0001
	NF-κB p65 Cyto/Total protein	Treatement	F (4, 15) = 2.691	p=0.0715

## Sheet: Fig. S1
Panel	AUC quantification	Two-way ANOVA	F (DFn, DFd)	p value
d	AUC	Treatment	F (1, 12) = 16.83	p=0.0015
		Genotpye	F (1, 12) = 9.286	p=0.0101
		Interaction	F (1, 12) = 12.42	p=0.0042

## Sheet: Fig. S2
Panel	Proinflammatory gene	Two-way ANOVA	F (DFn, DFd)	p value
a	Nfe2l2	Treatment	F (1, 21) = 0.4353	p=0.5166
		Genotpye	F (1, 21) = 0.2675	p=0.6104
		Interaction	F (1, 21) = 0.009281	p=0.9242
Panel	Proinflammatory gene	Two-way ANOVA	F (DFn, DFd)	p value
b	Nfe2l2	Treatment	F (1, 20) = 0.9061	p=0.3525
		Genotpye	F (1, 20) = 1.423	p=0.2468
		Interaction	F (1, 20) = 0.08797	p=0.7698

## Sheet: Fig. S4
Panel	Mitochondrial morphology quantification	Two-way ANOVA	F (DFn, DFd)	p value
d	Mean Rod/Branch Length	Treatment	F (3, 24) = 20.05	p<0.0001
		Genotpye	F (1, 24) = 9.363	p=0.0054
		Interaction	F (3, 24) = 0.9424	p=0.4357
	Mean Branches per network	Treatment	F (3, 24) = 6.848	p=0.0017
		Genotpye	F (1, 24) = 2.043	p=0.1658
		Interaction	F (3, 24) = 1.844	p=0.1662
	Aspect Ratio	Treatment	F (3, 24) = 3.737	p=0.0246
		Genotpye	F (1, 24) = 0.6184	p=0.4393
		Interaction	F (3, 24) = 0.5765	p=0.6360
	Roundness	Treatment	F (3, 24) = 7.373	p=0.0011
		Genotpye	F (1, 24) = 6.321	p=0.0190
		Interaction	F (3, 24) = 0.4178	p=0.7418
Panel	Mitochondrial respiration quantification	Two-way ANOVA	F (DFn, DFd)	p value
f	Basal Respiration	Treatment	F (1, 8) = 1.066	p=0.3320
		Genotpye	F (1, 8) = 0.007385	p=0.9336
		Interaction	F (1, 8) = 2.354	p=0.1635
	Spare Respiratory Capacity %	Treatment	F (1, 8) = 4.811	p=0.0596
		Genotpye	F (1, 8) = 0.06412	p=0.8065
		Interaction	F (1, 8) = 0.05683	p=0.8176
g	Basal Respiration	Treatment	F (1, 16) = 0.006571	p=0.9364
		Genotpye	F (1, 16) = 1.689	p=0.2121
		Interaction	F (1, 16) = 0.09005	p=0.7680
	Spare Respiratory Capacity %	Treatment	F (1, 12) = 1.566	p=0.2346
		Genotpye	F (1, 12) = 0.051	p=0.8251
		Interaction	F (1, 12) = 0.07898	p=0.7835
h	Basal Respiration	Treatment	F (1, 12) = 6.434	p=0.0261
		Genotpye	F (1, 12) = 0.2827	p=0.6046
		Interaction	F (1, 12) = 2.790	p=0.1207
	Spare Respiratory Capacity %	Treatment	F (1, 16) = 9.369	p=0.0075
		Genotpye	F (1, 16) = 0.1016	p=0.7540
		Interaction	F (1, 16) = 0.005007	p=0.9445

[truncated: 3 more sheets: Fig. S6, Fig. S7, Fig. S9]
