# Supplementary material for: DRP1 induces neuroinflammation via transcriptional regulation of NF-ĸB
Source: Nat Commun. 2026 Mar 16;17:4032. doi: 10.1038/s41467-026-70780-x (PMC13139423; doi:10.1038/s41467-026-70780-x)
Supplement: Supplementary file 8 — Source Data [file 41467_2026_70780_MOESM8_ESM.xlsx]

## Sheet: Fig. 1b-d
Fig. 1b. Top 10 DEGs identified by NanoString analysis.
	Plotted
DEGs	Dnm1l+/+-LPS	Dnm1l+/--LPS
Lcn2	122.2	42.2
Cxcl10	41.86	27.19
Ccl2	38.52	20.36
Gbp2	12.29	7.58
Ptgs2	11.36	8.29
Steap4	9.84	7.4
Casp4	7.22	7.59
Cdkn1a	6.99	3.14
Timp1	6.77	4.91
Irf7	6.42	4.46
Fig. 1c. Nomalized Lcn2 mRNA counts obtained from NanoString nCount gene expression analysis in LPS-treated Dnm1l+/- mice.
									Plotted
Treatment	Dnm1l+/+								Average	SEM
Con	12.18	14.15	3.27	22.15	14.34	12.91	21.07	7.67	13.47	2.212
LPS	1683.57	2290.96	1846.22	1069.36	1154.73	1016.6			1510	209.5
Treatment	Dnm1l+/-								Average	SEM
Con	3.44	1.83	2.62	23.68	13.37				8.988	4.229
LPS	472.37	1256.59	53.41	5.61	535.29	938.36			543.6	199.9
Fig. 1d. qPCR of Lcn2 in the mice overexpressing human SNCA.
									Plotted
Genotype	Lcn2 mRNA levels (Nomalized to Gapdh)								Average	SEM
Dnm1l+/+:SNCA-/-	1.98132	1.12233	0.360424	1.12233	1.11171				1.14	0.2566
Dnm1l+/+:SNCA+/-	4.48079	7.70181	2.84518	1.99978	6.69311	1.59156	2.73142	3.0986	3.893	0.7866
Dnm1l+/-:SNCA-/-	1.37859	2.995	1.71651	1.59513					1.921	0.3647
Dnm1l+/-:SNCA+/-	2.79183	1.02664	1.27801	1.07399	0.89754				1.414	0.3499

## Sheet: Fig. 2
Fig. 2a. qPCR analysis of pro-inflammatory makers in the VMB of LPS-treated Dnm1l+/- mice.
Nlrp3 mRNA levels (Nomalized to Gapdh)											Plotted
Treatment	Dnm1l+/+										Average	SEM
Con	2.29752	2.68408	0.418275	0.715952	1.10949	0.895674	0.563433	0.967131			1.206	0.2931
LPS	10.759	6.75092	6.63216	5.74295	5.96356	5.18029	7.37378				6.915	0.6966
Treatment	Dnm1l+/-										Average	SEM
Con	0.962151	1.24324	1.16441	1.20348	1.22751	0.300363					1.017	0.1493
LPS	1.69688	4.17446	1.77309	4.61903	5.78348	7.23657					4.214	0.8955
Il6 mRNA levels (Nomalized to Gapdh)											Plotted
Treatment	Dnm1l+/+										Average	SEM
Con	1.01314	1.23137	0.224787	0.780395	0.627609	0.605834	0.546683	0.900056			0.741234	0.10993
LPS	90.4584	96.1243	128.464	111.779							106.707	8.53971
Treatment	Dnm1l+/-										Average	SEM
Con	0.931708	1.43081	0.587514	1.0048	1.28506	1.12456	0.682642	1.93213	0.782292	1.90295	1.16645	0.149534
LPS	22.5487	28.379	8.96222	7.50725	41.746	20.0834	43.937				24.7376	5.44094
Il1b mRNA levels (Nomalized to Gapdh)											Plotted
Treatment	Dnm1l+/+										Average	SEM
Con	1.61741	1.44961	0.324954	1.12815	1.2919	0.8758	0.790291	1.30113			1.09741	0.147287
LPS	80.0783	66.096	34.4081	56.2901	49.0838	29.5774					52.589	7.79778
Treatment	Dnm1l+/-										Average	SEM
Con	3.53198	1.96762	0.357968	0.28654	1.2066	1.39685	1.54593	0.289733	0.58452	0.084051	1.12518	0.335427
LPS	13.4539	15.3076	28.9805	27.869	16.2125	41.0749	24.7323				23.9472	3.71377
Tnfα mRNA levels (Nomalized to Gapdh)											Plotted
Treatment	Dnm1l+/+										Average	SEM
Con	3.87537	2.56095	0.798013	0.56142	3.09916	0.506983	0.368454	0.388479			1.51985	0.50352
LPS	71.1606	51.5048	34.0959	73.829							57.6476	9.29541
Treatment	Dnm1l+/-										Average	SEM
Con	0.46545	0.546832	0.70098	0.546708	0.457957	0.417126	0.661417				0.542353	0.0402659
LPS	7.28711	7.28589	4.89987	5.80503	5.69528	9.75587	6.74684				6.78227	0.598252
Nos2 mRNA levels (Nomalized to Gapdh)											Plotted
Treatment	Dnm1l+/+										Average	SEM
Con	0.83472	2.38593	2.57775	1.82797	0.874244	1.73581	1.35885	2.17811	0.703949	0.413069	1.48904	0.241234
LPS	47.5186	74.8049	34.3534	49.4159	64.3026						54.0791	7.02839
Treatment	Dnm1l+/-										Average	SEM
Con	0.41187	1.0796	0.94116	0.958127	0.445358	0.720128					0.759374	0.114891
LPS	1.80475	1.32195	3.27908	0.770092	2.41062	1.64238	2.19052	2.11788	0.913188	1.26962	1.77201	0.240094
Rela mRNA levels (Nomalized to Gapdh)											Plotted
Treatment	Dnm1l+/+										Average	SEM
Con	2.36424	1.39177	0.121302	1.33235	1.22515	1.07949	1.01975	1.3943			1.24104	0.21734
LPS	3.08528	2.47234	2.18569	2.07816	3.24531	2.16782	2.05221				2.46954	0.187712
Treatment	Dnm1l+/-										Average	SEM
Con	1.196	1.24985	2.45319	1.2761	1.67267	1.32029					1.52802	0.197575
LPS	1.42204	1.64848	0.214048	1.97469	1.6353	2.08922					1.4973	0.275231
Fig. 2b. MSD analysis of pro-inflammatory proteins in the VMB of LPS-treated Dnm1l+/- mice.
Lipocalin 2 (ng / g tissue)												Plotted
Treatment	Dnm1l+/+											Average	SEM
Con	11.2929	20.9729	22.1832	12.5229	12.0334	3.44745	25.596	66.9505	69.5432	40.0905		28.4633	7.34275
LPS	2967.7	2178.6	2066.11	2919.77	2227.67	3063.43	4841.02	3377.64	2644.21			2920.68	282.763
Treatment	Dnm1l+/-											Average	SEM
Con	21.6406	5.75411	2.37191	22.5122	16.1266	142.429	35.5968	66.9505	64.8029			42.0205	14.7278
LPS	787.405	942.048	989.305	507.395	719.566	867.876	3635.38	2332.68	1550.5	1834.99	2501.5	1515.33	292.982
IL-6 (ng / g tissue)												Plotted
Treatment	Dnm1l+/+											Average	SEM
Con	0.06761	0.004912	0.008297	0.006915	0.005371	0.006055	0.004966	0.005994	0.007162			0.0130313	0.00683227
LPS	636.988	338.868	274.14	394.963	548.28	573.814	1014.94	678.207	742.446			578.072	75.9567
Treatment	Dnm1l+/-											Average	SEM
Con	0.055581	0.030585	0.041517	0.021403	0.017511	0.054896	0.065136	0.020853	0.024831			0.0369237	0.00595184
LPS	130.665	37.6166	45.8814	120.697	53.1534	84.2525	140.536	206.194	310.564	61.2389		119.08	27.0291
IL-1β (ng / g tissue)												Plotted
Treatment	Dnm1l+/+											Average	SEM
Con	0.002868	0.01053	0.00248	0.035658	0.003088	0.001679	0.016328	0.015587	0.016467	0.009133		0.0113818	0.0032961
LPS	25.139	37.3447	41.5876	24.9272	14.9625	23.9997	41.3971	16.9527				28.2888	3.7235
Treatment	Dnm1l+/-											Average	SEM
Con	0.003114	0.002869	0.001983	0.001711	0.002107	0.001679						0.00224383	0.000247503
LPS	6.56605	9.0995	4.36149	7.27072	3.66269	0.600378	0.925234	4.23895	1.86102	1.60314	4.50888	4.06346	0.826466
TNF-α (ng / g tissue)												Plotted
Treatment	Dnm1l+/+											Average	SEM
Con	0.004036	0.003582	0.025348	0.018828	0.017988	0.020214						0.0149993	0.00368975
LPS	12.2291	8.8384	12.7982	12.2205	8.2495							10.8671	0.958736
Treatment	Dnm1l+/-											Average	SEM
Con	0.0032	0.004048	0.003121	0.018468	0.01721	0.017026						0.0105122	0.00316475
LPS	0.601273	0.933468	2.11063	3.69809	2.08882	0.961413						1.73228	0.47068
IP-10 (ng / g tissue)												Plotted
Treatment	Dnm1l+/+											Average	SEM
Con	1.91972	1.07082	0.330694	0.363694	0.587243	0.25918	0.904791	1.83272	0.204242	0.349756	0.518874	0.758339	0.185142
LPS	12769.3	6502.1	3882.62	3774.23	8999.36	3518.92	11127.9	14652.5	2431.63			7517.62	1508.45
Treatment	Dnm1l+/-											Average	SEM
Con	1.51549	1.11538	0.39897	0.27758	0.22108	3.22674	0.733916	2.66179	0.519532			1.18561	0.362866
LPS	412.298	650.21	1517.53	565.619	862.918	819.185	577.164	533.766	1061.73	1087.07	1409.37	863.351	110.597
MCP-1/CCL2 (ng / g tissue)												Plotted
Treatment	Dnm1l+/+											Average	SEM
Con	0.336037	0.259921	0.202496	0.19501	0.220502	0.150358	0.289883	0.255979	0.187153	0.383184		0.248052	0.0228172
LPS	838.396	144.591	277.976	352.172	127.516	667.388	1470.79	1090.67	482.047			605.727	152.287
Treatment	Dnm1l+/-											Average	SEM
Con	0.249602	0.249849	0.177001	0.175321	0.172296	0.318735	0.328049	0.309341	0.250224	0.134862		0.236528	0.0217877
LPS	43.0186	43.2166	68.7364	26.0164	27.1458	35.4199	136.4	68.0822	119.581	50.8468		61.8464	12.0124
IFN-γ (ng / g tissue)												Plotted
Treatment	Dnm1l+/+											Average	SEM
Con	0.0013064	0.0005786	0.0006148	0.0004052	0.0004504	0.000548	0.0035658	0.0048136				0.00153535	0.000599316
LPS	1.07789	0.674164	0.709011	0.866907	4.75574	3.20527	4.06696	2.592				2.24349	0.578698
Treatment	Dnm1l+/-											Average	SEM
Con	0.00052	0.0004458	0.0032772	0.0022238	0.0025828	0.0003792	0.0056128	0.0016332	0.0005106			0.00190949	0.000584349
LPS	0.0409634	0.162171	0.369761	0.529973	0.435307	0.0773156	0.084426	1.23312	0.418445	0.235476	0.326965	0.355811	0.100616

## Sheet: Fig. 3
Fig. 3a qPCR analysis of Lcn2 in the LPS-treated Dnm1l+/- mice.
Lcn2 mRNA levels in microdissected microglia (Nomalized to Gapdh)					Plotted
Treatment	Dnm1l+/+				Average	SEM
Con	0.851	0.873	1.347		1.02367	0.161791
LPS	3.032	2.557	3.769		3.11933	0.352589
Treatment	Dnm1l+/-				Average	SEM
Con	0.88	0.8	1.455		1.045	0.206297
LPS	0.849	0.71	1.458		1.00567	0.229699
Lcn2 mRNA levels in microdissected astrocytes (Nomalized to Gapdh)					Plotted
Treatment	Dnm1l+/+				Average	SEM
Con	0.957	0.908	0.975	1.181	1.00525	0.0602694
LPS	4.277	3.976	3.881		4.04467	0.11936
Treatment	Dnm1l+/-				Average	SEM
Con	0.907	0.864	0.894	0.806	0.86775	0.0224662
LPS	0.896	1.123	1.638	1.504	1.29025	0.170789
Lcn2 mRNA levels in microdissected DA neurons (Nomalized to Gapdh)					Plotted
Treatment	Dnm1l+/+				Average	SEM
Con	0.873	0.824	1.156	1.203	1.014	0.0965514
LPS	1.941	2.562	2.91		2.471	0.283403
Treatment	Dnm1l+/-				Average	SEM
Con	1.103	1.094	0.857	1.464	1.1295	0.125203
LPS	0.955	0.762	1.41	0.779	0.9765	0.150942
Lcn2 mRNA levels in microdissected GABA neurons (Nomalized to Gapdh)					Plotted
Treatment	Dnm1l+/+				Average	SEM
Con	0.874	0.823	1.391		1.02933	0.181432
LPS	1.222	1.048	1.475		1.24833	0.123965
Treatment	Dnm1l+/-				Average	SEM
Con	0.949	0.806	1.524		1.093	0.219418
LPS	0.772	0.798	1.376		0.982	0.197143
Fig. 3b. Inducibility of Lcn2 in response to LPS across cell types in WT (Dnm1l+/+) mice.
					Plotted
Treatment	Microglia (Normalized to microglia in "Dnm1l+/+-Con")				Average	SEM
Con	0.850625	0.872905	1.34677		1.02343	0.161798
LPS	3.03189	2.55667	3.76895		3.11917	0.352666
Treatment	Astrocytes (Normalized to microglia in "Dnm1l+/+-Con")				Average	SEM
Con	0.850871	0.807456	0.866751	1.04991	0.893746	0.0535409
LPS	3.80319	3.53528	3.45062		3.59636	0.106262
Treatment	DA neurons (Normalized to microglia in "Dnm1l+/+-Con")				Average	SEM
Con	0.854681	0.807076	1.13277	1.17837	0.993224	0.0946915
LPS	1.90122	2.50936	2.85076		2.42045	0.277689
Treatment	GABA neurons (Normalized to microglia in "Dnm1l+/+-Con")				Average	SEM
Con	0.876586	0.825494	1.39612		1.03273	0.182291
LPS	1.22588	1.0517	1.47975		1.25244	0.124279
Fig. 3c. qPCR analysis of pro-inflammatory markers in the microglia of LPS-treated "Microglia-KO" mice.
Lcn2 mRNA levels (Nomalized to Gapdh)							Plotted
Treatment	Dnm1l-Loxp+/- (Con)						Average	SEM
Con	1.56655	0.431676	2.24996	0.657237			1.22636	0.42021
LPS	20.8817	17.7786	10.4452	29.2132			19.5797	3.88567
Treatment	Microglia-KO						Average	SEM
Con	1.53363	0.769772	0.507612				0.937006	0.307764
LPS	1.92967	3.18817	5.34339	3.46762			3.48221	0.704807
Il6 mRNA levels (Nomalized to Gapdh)							Plotted
Treatment	Dnm1l-Loxp+/- (Con)						Average	SEM
Con	0.942568	0.92431	1.14781				1.0049	0.0716508
LPS	1.50763	1.71322	2.68255	2.00869			1.97802	0.256367
Treatment	Microglia-KO						Average	SEM
Con	1.16845	0.854322	0.56015				0.860974	0.175633
LPS	1.10365	1.05785	1.34852	1.06811	0.891153	1.57273	1.17367	0.0998491
Il1b mRNA levels (Nomalized to Gapdh)							Plotted
Treatment	Dnm1l-Loxp+/- (Con)						Average	SEM
Con	0.951791	0.96485	0.963744	1.12989			1.00257	0.0425435
LPS	1.58085	1.30065	2.03658	1.82874			1.6867	0.158858
Treatment	Microglia-KO						Average	SEM
Con	1.19742	1.14875	1.09593				1.14737	0.0293052
LPS	1.09499	1.10637	0.896075	1.24338	1.0464	0.999039	1.06438	0.0474908
Tnfα mRNA levels (Nomalized to Gapdh)							Plotted
Treatment	Dnm1l-Loxp+/- (Con)						Average	SEM
Con	0.939765	1.06852	0.99586				1.00138	0.0372705
LPS	1.50072	1.76136	1.8144				1.69216	0.0969366
Treatment	Microglia-KO						Average	SEM
Con	0.502286	1.15644	0.908671				0.855799	0.190679
LPS	0.47781	0.807965	1.39996	1.04697	1.00312	1.11584	0.97528	0.126689
Fig. 3d. qPCR analysis of pro-inflammatory markers in the astrocytes of LPS-treated "Astrocyte-KO" mice.
Lcn2 mRNA levels (Nomalized to Gapdh)							Plotted
Treatment	Dnm1l-Loxp+/- (Con)						Average	SEM
Con	0.556664	1.2562	1.11637	1.28098			1.05255	0.169221
LPS	19.4179	38.9956	29.817	19.2986			26.8823	4.73088
Treatment	Astrocyte-KO						Average	SEM
Con	1.14528	0.750226	1.053	1.20983			1.03958	0.101679
LPS	6.1881	1.31539	4.46313	3.27844			3.81127	1.02419
Il6 mRNA levels (Nomalized to Gapdh)							Plotted
Treatment	Dnm1l-Loxp+/- (Con)						Average	SEM
Con	0.918151	1.22572	0.977571	0.908966			1.0076	0.0742777
LPS	1.70689	1.87414	1.8604	1.65498			1.7741	0.0548971
Treatment	Astrocyte-KO						Average	SEM
Con	0.914315	1.16655	1.10688				1.06258	0.0761084
LPS	1.0594	1.16347	0.991995	0.888979	1.07451		1.03567	0.0457327
Il1b mRNA levels (Nomalized to Gapdh)							Plotted
Treatment	Dnm1l-Loxp+/- (Con)						Average	SEM
Con	0.994428	1.00281	1.00534	0.997455			1.00001	0.0024829
LPS	2.03312	3.02783	3.25352	1.94791			2.5656	0.335654
Treatment	Astrocyte-KO						Average	SEM
Con	0.992009	1.03343	1.12572				1.05039	0.0395196
LPS	0.927182	0.988847	0.985522	1.0391	1.05992		1.00011	0.0231897
Tnfα mRNA levels (Nomalized to Gapdh)							Plotted
Treatment	Dnm1l-Loxp+/- (Con)						Average	SEM
Con	1.23909	0.93897	0.923158	0.931045			1.00806	0.0770747
LPS	1.97186	1.83429	1.80576	1.90254			1.87861	0.0371247
Treatment	Astrocyte-KO						Average	SEM
Con	0.820101	0.906792	1.01851				0.915135	0.0574283
LPS	0.927971	1.06178	0.913903	0.893308	1.36351		1.03209	0.0879743

## Sheet: Fig. 4b-c
Fig. 4b. ChIP analysis of NF-κB p65 binding at the Lcn2 promoter upon LPS exposure.
				Plotted
IP	Dnm1l+/+-Control			Average	SEM
NF-κB p65	0.0572598	0.0237123	0.0133738	0.0314486	0.0132462
IgG	0.112151	0.026957	0.126065	0.088391	0.0309785
IP	Dnm1l+/+-LPS			Average	SEM
NF-κB p65	6.11129	10.7484	6.27551	7.71174	1.51908
IgG	0.0823497	0.0397229	0.0586722	0.0602482	0.0123305
IP	Dnm1l+/--Control			Average	SEM
NF-κB p65	0.160474	0.0302151	0.0895219	0.0934035	0.0376524
IgG	0.116894	0.0350547	0.0997509	0.0838999	0.024919
IP	Dnm1l+/--LPS			Average	SEM
NF-κB p65	3.7639	3.97078	1.95857	3.23108	0.639051
IgG	0.692343	0.0494177	0.267672	0.336478	0.188758
Fig. 4c. MSD analysis of pro-inflammatory proteins in the conditioned medium from LPS-treated Dnm1l+/- primary microglia.
Lipocalin 2 (pg/mL)					Plotted
Treatment	Dnm1l+/+				Average	SEM
Con	0.103505	0.122344	0.0111694	1.52049	0.439376	0.361188
LPS	35.5022	70.1203	35.4625	26.0859	41.7927	9.69877
LPS+Bay 11-7082	0.04484	0.0624084	0.110271	0.0455254	0.0657612	0.0153827
Treatment	Dnm1l+/-				Average	SEM
Con	0.146939	0.138993	0.433667	0.0944	0.2035	0.0775886
LPS	1.41442	0.566748	1.14703	0.307888	0.859023	0.255048
LPS+Bay 11-7082	0.000182	0.0039148	0.0462018	0.0020464	0.0130863	0.0110648
IL-6 (pg/mL)					Plotted
Treatment	Dnm1l+/+				Average	SEM
Con	54.781	5.44139	85.7898	7.08685	38.2748	19.5381
LPS	3475.72	2626.88	6540.46	5352.9	4498.99	887.348
LPS+Bay 11-7082	31.3017	22.0996	12.9857	64.6815	32.7671	11.276
Treatment	Dnm1l+/-				Average	SEM
Con	3.68777	6.14314	9.45597	1.86371	5.28765	1.64291
LPS	70.5637	263.214	390.471	332.486	264.184	69.5841
LPS+Bay 11-7082	9.12918	1.60771	1.52595	1.39386	3.41418	1.90551
IL-1β (pg/mL)					Plotted
Treatment	Dnm1l+/+				Average	SEM
Con	0.0967354	0	0.0401286	0.241001	0.0944661	0.0527209
LPS	2.15114	3.60732	3.78191	1.60678	2.78679	0.536968
LPS+Bay 11-7082	0.0639354	0	0.0991052	0.226938	0.0974947	0.0477752
Treatment	Dnm1l+/-				Average	SEM
Con	0.0179714	0	0	0	0.00449285	0.00449285
LPS	0.0447808	0.575306	0.0838102	0.10424	0.202034	0.125034
LPS+Bay 11-7082	0	0	0	0	0	0
TNF-α (pg/mL)					Plotted
Treatment	Dnm1l+/+				Average	SEM
Con	4.75687	35.2459	13.7888	21.5966	18.8471	6.45886
LPS	3695.86	4369.88	3911.51	4966.64	4235.97	281.188
LPS+Bay 11-7082	20.3908	7.14708	4.74969	31.2529	15.8851	6.16996
Treatment	Dnm1l+/-				Average	SEM
Con	4.53473	4.29213	3.12499	20.3194	8.06782	4.09545
LPS	970.612	712.745	598.257	1650.81	983.106	235.795
LPS+Bay 11-7082	14.3411	1.11092	1.26457	18.9645	8.92028	4.56316

## Sheet: Fig. 5
Fig. 5a. MSD analysis of pro-inflammatory proteins in the conditioned medium from LPS-treated primary microglia derived from Lcn2+/+, Lcn2+/-, and Lcn2-/- mice.
Lipocalin 2 (pg/mL)						Plotted
Treatment	Lcn2+/+					Average	SEM
Con	153.914	87.3594	144.917	66.7947		113.246	21.3791
LPS	189.649	277.465	247.108	247.108		240.333	18.3472
Treatment	Lcn2+/-					Average	SEM
Con	4.49461	33.7458	37.1653	2.83096		19.5592	9.21054
LPS	5.73972	35.9808	75.3774	158.392		68.8724	33.0702
Treatment	Lcn2-/-					Average	SEM
Con	0	0	0	0	0	0	0
LPS	0	0	0	0	0	0	0
IL-6 (pg/mL)						Plotted
Treatment	Lcn2+/+					Average	SEM
Con	2.00053	148.742	150.828	37.6983	81.9782	84.2495	29.605
LPS	5738.59	3452.62	9059.1	9138.23		6847.13	1381.23
Treatment	Lcn2+/-					Average	SEM
Con	3.47081	60.3199	37.0546	149.34		62.5463	31.1954
LPS	1170.56	3293.85	3749.75	1812	3032.64	2611.76	482.394
Treatment	Lcn2-/-					Average	SEM
Con	0.712664	23.7632	25.2861	0		12.4405	6.98523
LPS	564.858	1457.84	2661.95			1561.55	607.594
IL-1β (pg/mL)						Plotted
Treatment	Lcn2+/+					Average	SEM
Con	0.019786	0.873388	0.0747964	0.74367		0.42791	0.221625
LPS	3.9386	4.98078	7.20699			5.37546	0.963918
Treatment	Lcn2+/-					Average	SEM
Con	0.0913586	1.40756	0.0039462			0.500955	0.454005
LPS	0.626932	1.6595	1.94333	2.42681		1.66414	0.380288
Treatment	Lcn2-/-					Average	SEM
Con	0.0120626	0.336851	0.699172			0.349362	0.19845
LPS	0.363226	1.78377	2.69103			1.61267	0.677401
IP-10 (pg/mL)						Plotted
Treatment	Lcn2+/+					Average	SEM
Con	177.757	379.666	360.791			306.071	64.388
LPS	2335.24	749.872	1118.85	1930.63		1533.65	363.605
Treatment	Lcn2+/-					Average	SEM
Con	183.63	162.025	165.827			170.494	6.65919
LPS	567.292	389.687	1172.92	426.085		638.995	182.048
Treatment	Lcn2-/-					Average	SEM
Con	46.563	155.816	0.0468978			67.4753	46.1663
LPS	424.316	265.844	669.877			453.345	117.534
MCP-1/CCL2 (pg/mL)						Plotted
Treatment	Lcn2+/+					Average	SEM
Con	0.344011	1.57663	3.51968			1.81344	0.924353
LPS	386.728	434.205	364.368			395.1	20.5902
Treatment	Lcn2+/-					Average	SEM
Con	0.537081	0.876512	1.06177			0.825122	0.15363
LPS	119.676	385.675	335.614			280.322	81.6126
Treatment	Lcn2-/-					Average	SEM
Con	0.0583784	0.106583	0.3116			0.158854	0.0776303
LPS	26.6085	79.8155	187.575			97.9996	47.3481
IFN-γ (pg/mL)						Plotted
Treatment	Lcn2+/+					Average	SEM
Con	0.479248	0	1.28586			0.588369	0.375184
LPS	363.978	426.285	646.926			479.063	85.8371
Treatment	Lcn2+/-					Average	SEM
Con	0.0436274	0	0			0.0145425	0.0145425
LPS	437.82	107.696	662.224			402.58	161.045
Treatment	Lcn2-/-					Average	SEM
Con	0.0237138	0	0.252449	0		0.0690406	0.061391
LPS	192.817	0	37.456	146.094		94.0918	45.1957
Fig. 5b. ChIP analysis of NF-κB p65 binding at the promoter of its target gene upon LPS exposure.
Lcn2 promoter					Plotted
IP	Lcn2+/+-Control				Average	SEM
NF-κB p65	0.8636	0.0917835	0.37881		0.444731	0.225229
IgG	0.239858	0.0287764	0.337939		0.202191	0.091213
IP	Lcn2+/+-LPS				Average	SEM
NF-κB p65	5.71285	4.35645	3.45201		4.50711	0.65698
IgG	0.306915	0.134183	0.190207		0.210435	0.0508787
IP	Lcn2+/--Control				Average	SEM
NF-κB p65	0.0944992	0.144035	1.23428		0.490938	0.371946
IgG	0.0126409	0.0429833	0.767534		0.274386	0.246729
IP	Lcn2+/--LPS				Average	SEM
NF-κB p65	13.8224	13.0996	10.3098		12.4106	1.07091
IgG	1.56944	0.087666	0.034799		0.56397	0.502969
IP	Lcn2-/--Control				Average	SEM
NF-κB p65	4.03063	1.61159	0.122571		1.9216	1.13876
IgG	0.189216	1.02037	0.0361364		0.41524	0.305774
IP	Lcn2-/--LPS				Average	SEM
NF-κB p65	28.8966	30.8342	46.5494	42.688	37.2421	4.34925
IgG	1.2428	4.0797	0.836854	0.0334228	1.54819	0.880451
Cxcl10 promoter					Plotted
IP	Lcn2+/+-Control				Average	SEM
NF-κB p65	0.604518	0.101953	1.54101		0.74916	0.421667
IgG	0.0372359	0.0108387	0.716725		0.254933	0.231022
IP	Lcn2+/+-LPS				Average	SEM
NF-κB p65	2.1378	6.27353	4.52446		4.31193	1.1986
IgG	0.115949	0.702983	0.315001		0.377978	0.172363
IP	Lcn2+/--Control				Average	SEM
NF-κB p65	0.15253	0.0210236	0.30606		0.159871	0.0823647
IgG	0.0400834	0.0150488	0.0226761		0.0259361	0.00740842
IP	Lcn2+/--LPS				Average	SEM
NF-κB p65	1.61799	1.86686	1.41318		1.63268	0.131171
IgG	0.102236	0.0418006	0.00434599		0.0494609	0.0285168
IP	Lcn2-/--Control				Average	SEM
NF-κB p65	0.213337	0.579404	0.0914475		0.29473	0.146622
IgG	0.133327	0.307439	0.0431524		0.161306	0.0775651
IP	Lcn2-/--LPS				Average	SEM
NF-κB p65	1.16839	1.76366	0.733188	0.767807	1.10826	0.239749
IgG	0.50306	0.31309	0.00226613	0.0250172	0.210858	0.120375
Il6 promoter					Plotted
IP	Lcn2+/+-Control				Average	SEM
NF-κB p65	1.46229	0.238951	0.864585		0.855274	0.353177
IgG	0.373877	0.0295794	0.433417		0.278958	0.125868
IP	Lcn2+/+-LPS				Average	SEM
NF-κB p65	2.45354	2.79595	4.11471		3.1214	0.506396
IgG	0.134485	0.44751	0.149011		0.243669	0.102007
IP	Lcn2+/--Control				Average	SEM
NF-κB p65	0.180118	0.175774	0.281884		0.212592	0.0346685
IgG	0.00287032	0.0885771	0.0782924		0.05658	0.0270184
IP	Lcn2+/--LPS				Average	SEM
NF-κB p65	1.09153	1.87963	2.15314		1.7081	0.318234
IgG	0.311011	0.0679473	0.0982724		0.159077	0.0764697
IP	Lcn2-/--Control				Average	SEM
NF-κB p65	0.275156	0.307686	0.118435		0.233759	0.0584215
IgG	0.290278	0.109216	0.0599073		0.153134	0.0700339
IP	Lcn2-/--LPS				Average	SEM
NF-κB p65	1.01669	0.460771	0.600568	0.210384	0.572104	0.168746
IgG	0.343715	0.200884	0.13883	0.0978514	0.19532	0.0538078

## Sheet: Fig. 6b,d,e,f
Fig. 6b. Quantification of nuclear DRP1 and cytoplasmic DRP1 in LPS-treated primary microglia.												Fig. 6e. Immunoblot analysis of DRP1 in nuclear and cytoplasmic fractions.
DRP1Nuc (Punta/nuclei)						Plotted
Treatment	Dnm1l+/+					Average	SEM
Con	19.52	24.6562	16.25	23.4472	22.9464	21.36	1.537
LPS	70.125	83.925	38.5884	143.9	71.6667	81.64	17.27
DRP1Cyto (Punta/cell)						Plotted
Treatment	Dnm1l+/+					Average	SEM
Con	228.8	278	306	278.156	224.75	263.1	15.71
LPS	465.5	748.5	608	566.6	575	592.7	45.65
Fig. 6d. Quantification of nuclear and cytosolic DRP1 puncta in SNpc microglia.
DRP1Nuc (Punta/nuclei)						Plotted
Treatment	Dnm1l+/+					Average	SEM
Con	3.25	7.75	7.1	6.75		6.213	1.009
LPS	17.9	14.875	18.4545	23.4444		18.67	1.776
DRP1Cyto (Punta/100 µm3)						Plotted
Treatment	Dnm1l+/+					Average	SEM
Con	14.6	15.4	21.9	14.7		16.65	1.759
LPS	20	20	28.2	30.1		24.58	2.67
Fig. 6f. Quantification of DRP1 levels in nuclear and cytoplasmic fractions.
DRP1Nuc/Total protein					Plotted
Treatment	Dnm1l+/+				Average	SEM
Con	1.15777	0.951479	0.890752	0.796422	0.949106	0.0765199
LPS	3.75803	2.27359	1.73325	1.83395	2.3997	0.467724
Treatment	Dnm1l+/-				Average	SEM
Con	0.599136	0.786035	0.766951	0.462451	0.653643	0.0763172
LPS	0.507018	0.612465	0.898746	0.551818	0.642512	0.0881016
DRP1Cyto/Total protein					Plotted
Treatment	Dnm1l+/+				Average	SEM
Con	0.800157	1.2256	0.974241	1.11792	1.02948	0.092162
LPS	1.80925	2.11062	1.45087	1.4362	1.70174	0.161295
Treatment	Dnm1l+/-				Average	SEM
Con	0.458275	0.572732	0.328501	0.481907	0.460354	0.0504008
LPS	0.83655	1.13673	0.549713	0.623102	0.786524	0.131635

## Sheet: Fig. 7b,d,e-i
Fig. 7b. ChIP analysis of DRP1 enrichment at the Rela promoter upon LPS exposure.											Fig. 7e. Immunoblot analysis of DRP1 in nuclear and cytoplasmic fractions.
P1					Plotted
IP	Dnm1l+/+-Control				Average	SEM
DRP1	0.0891012	0.10501	0.163141	0.199599	0.139213	0.0256582
IgG	0.033835	0.109042	0.0784649	0.197261	0.104651	0.0345162
IP	Dnm1l+/+-LPS				Average	SEM
DRP1	0.0259751	0.258036	0.112417	0.164347	0.140194	0.048552
IgG	0.0378363	0.0606888	0.140567	0.209842	0.112233	0.0392873
P2					Plotted
IP	Dnm1l+/+-Control				Average	SEM
DRP1	0.000511922	0.146058	0.0154392	0.0674049	0.0573536	0.03286
IgG	0.000511922	0.00883892	0.00512813	0.0218486	0.00908189	0.0045837
IP	Dnm1l+/+-LPS				Average	SEM
DRP1	0.0186634	0.0700436	0.00683096	0.164347	0.0649712	0.0358538
IgG	0.0280351	0.000750021	0.00759368	0.209842	0.0615551	0.0497674
P3					Plotted
IP	Dnm1l+/+-Control				Average	SEM
DRP1	0.0161599	0.162653	0.010795	0.0941798	0.0709468	0.0360204
IgG	0.000713945	0.037026	0.0112818	0.0351578	0.0210449	0.00895933
IP	Dnm1l+/+-LPS				Average	SEM
DRP1	0.00723839	0.0121654	0.0179185	0.00698357	0.0110765	0.00257362
IgG	0.00223941	0.00440566	0.00102288	0.00135463	0.00225565	0.000761269
P4					Plotted
IP	Dnm1l+/+-Control				Average	SEM
NF-κB p65	0.00825458	0.610648	0.130767	0.0688365	0.204627	0.137632
IgG	0.0126748	0.142906	0.072365	0.0445749	0.0681302	0.0277482
IP	Dnm1l+/+-LPS				Average	SEM
NF-κB p65	0.162253	0.257482	0.0587517	0.042762	0.130312	0.0499819
IgG	0.00695934	0.00728191	0.0200128	0.035361	0.0174038	0.00671322
P5					Plotted
IP	Dnm1l+/+-Control				Average	SEM
DRP1	0.289642	0.0238053	0.0137781	0.164578	0.122951	0.0653626
IgG	0.0913439	0.00482157	0.0039801	0.0123379	0.0281209	0.0211579
IP	Dnm1l+/+-LPS				Average	SEM
DRP1	0.00766581	0.0031019	0.00749644	0.00664227	0.0062266	0.00106538
IgG	0.00799528	0.00362485	0.00717486	0.0195913	0.00959658	0.00346392
P6					Plotted						Fig. 7f. Immunoblot analysis of NF-κB p65 in nuclear and cytoplasmic fractions .
IP	Dnm1l+/+-Control				Average	SEM
DRP1	0.0241114	0.17312	0.0173334	0.0503119	0.0662191	0.0363359
IgG	0.000263652	0.0670201	0.00540349	0.0297845	0.0256179	0.0152287
IP	Dnm1l+/+-LPS				Average	SEM
DRP1	0.0129873	0.0268161	8.59501e-05	0.00328384	0.0107933	0.00600405
IgG	0.000598312	0.00451877	5.01391e-05	0.00346523	0.00215811	0.00108619
P7					Plotted
IP	Dnm1l+/+-Control				Average	SEM
DRP1	0.130656	0.0368995	0.000701729	0.00324828	0.0428763	0.0304002
IgG	0.0152488	0.0492333	0.000569719	0.00477466	0.0174566	0.0110326
IP	Dnm1l+/+-LPS				Average	SEM
DRP1	2.78104	1.74839	2.5448	3.32091	2.59879	0.326698
IgG	0.0023979	0.00141916	0.0015118	0.0028512	0.00204501	0.000347669
Fig. 7d. Luciferase activity of mouse Rela promoter-driven reporter construct.
					Plotted
siRNA knockdown	Untransfected				Average	SEM
-	7.62167	4.31767	4.532	4.66267	5.284	0.7826
siRNA knockdown	pGL4.20[luc2/Puro] (Empty vector)				Average	SEM
-	190.896	138.895	98.6583	88.23	129.2	23.29
siRNA knockdown	pGL4.20[luc2/Puro]-Rela				Average	SEM
-	3683.27	2891.96	2388.37	1772.13	2684	404.2
siRNA knockdown	pGL4.20[luc2/Puro] (Empty vector)				Average	SEM
Dnm1l	178.556	163.003	95.7547	83.7137	130.3	23.74
siRNA knockdown	pGL4.20[luc2/Puro]-Rela				Average	SEM
Dnm1l	1831.29	1508.35	856.551	893.416	1272	238.9
siRNA knockdown	pGL4.20[luc2/Puro] (Empty vector)				Average	SEM
Scramble control	171.858	173.045	91.3377	91.8167	132	23.35
siRNA knockdown	pGL4.20[luc2/Puro]-Rela				Average	SEM
Scramble control	3220.14	3195.49	2113.66	1677.44	2552	389.2
Fig. 7g&i. Quantification of nuclear and cytoplasmic DRP1.
DRP1Nuc/Total protein					Plotted
Treatment	Dnm1l+/+				Average	SEM
Con	0.915072	1.20174	0.968121	0.915072	1	0.0684
LPS-0.5 h	1.74569	1.39572	1.4285	1.74569	1.579	0.09653
LPS-1 h	1.63038	1.51384	1.6125	1.63038	1.597	0.02796
LPS-3 h	1.86435	1.85348	1.68822	1.86435	1.818	0.0432
LPS-6 h	2.32153	2.14007	1.73335	2.32153	2.129	0.1387
DRP1Cyto/Total protein					Plotted
Treatment	Dnm1l+/+				Average	SEM
Con	0.890347	0.998346	1.05793	1.05337	1	0.03898
LPS-0.5 h	1.21324	1.39284	1.2995	1.18257	1.272	0.04727
LPS-1 h	1.21473	1.49244	1.3458	1.45569	1.377	0.06247
LPS-3 h	1.55341	1.49622	1.25128	1.63389	1.484	0.08246
LPS-6 h	1.57617	2.11536	1.51677	2.1088	1.829	0.1637
Fig. 7h&i. Quantification of nuclear and cytoplasmic NF-κB p65.
NF-κB p65Nuc/Total protein					Plotted
Treatment	Dnm1l+/+				Average	SEM
Con	0.797253	1.20275	1.17014	0.829864	1	0.1081
LPS-0.5 h	0.189357	0.580935	1.38303	1.60992	0.9408	0.3338
LPS-1 h	2.33344	1.63517	1.92702	1.96978	1.966	0.1432
LPS-3 h	2.72865	3.22464	2.81266	1.85439	2.655	0.2881
LPS-6 h	2.88313	3.49119	2.64585	2.46194	2.871	0.2241
NF-κB p65Cyto/Total protein					Plotted
Treatment	Dnm1l+/+				Average	SEM
Con	0.989057	0.92135	1.21997	0.869625	1	0.07729
LPS-0.5 h	1.17793	1.29306	1.70078	1.21668	1.347	0.1203
LPS-1 h	1.17312	1.48398	1.3862	1.26958	1.328	0.06777
LPS-3 h	1.2931	1.30122	1.88817	1.28408	1.442	0.1489
LPS-6 h	1.29342	1.25704	1.50733	1.18199	1.31	0.06976

## Sheet: Fig. S1b
Fig. S1d. Average number of intersections per cell derived from Sholl analysis.
Radius (piexl)	Dnm1l+/+-Control				Dnm1l+/+-LPS				Dnm1l+/--Control				Dnm1l+/--LPS
10	0.029412	0	0.096774	1.58333	1.25	0.022727	0	1.16667	0.033333	0	1	0.108108	0.151515	0.060606	0.081081	1.16667
15	0.411765	0.757576	0.580645	2.91667	2.25	0.75	0.432432	2.5	0.666667	0.703704	2.25	0.72973	0.939394	0.545455	0.621622	1.83333
20	2.17647	2.90909	2.41935	3.33333	2.91667	2.54546	2.62162	3.58333	2.23333	2.77778	4	2.05405	2.60606	2.09091	2.72973	3.16667
25	4.08824	4.0303	4.51613	4.16667	3.5	3.59091	3.7027	5.66667	4.5	4	6.25	3.18919	4.06061	3.60606	4.59459	4.33333
30	4.97059	4.9697	5.22581	4.5	4.58333	4.29545	4.86486	5.25	5.83333	4.85185	6.08333	4.81081	5.0303	4.24242	5.13514	4.5
35	5.44118	5.69697	5.83871	5.75	3.58333	4.95455	5.2973	5.75	6.16667	6.03704	5.75	5.45946	5.33333	5.15151	5.24324	4.66667
40	5.61765	6.75758	6.45161	5.66667	3.83333	4.97727	5.05405	5.91667	6.7	5.88889	7	5.64865	6.18182	5.87879	5.83784	5.16667
45	6.05882	7.12121	6.58064	5.91667	4.16667	4.93182	5.16216	6.83333	6.66667	6.2963	7.5	6.10811	6.42424	6.06061	6.05405	6
50	6.64706	7.54545	6.90323	6.16667	3.41667	5.06818	5.62162	6.33333	7.36667	6.77778	8.83333	6.43243	6.84849	6.24242	5.94595	5.58333
55	6.79412	7.9697	7.19355	6.66667	4.41667	5.43182	5.2973	6.58333	7.56667	6.59259	8.83333	6.35135	7.48485	6.60606	7.05405	6.08333
60	6.41176	7.93939	7.54839	6.58333	4.66667	6.13636	5.40541	6.83333	7.9	6.92593	8.08333	6.89189	7.60606	6.78788	7.21622	6.75
65	6.5	7.33333	7.32258	6.66667	4.75	5.63636	5.51351	6.75	8.4	7.37037	8.75	6.97297	7.87879	7.12121	6.89189	6.91667
70	6.73529	7.9697	7.6129	7.41667	4.25	5.86364	6.05405	6.33333	8.4	6.85185	10	7.40541	7.54545	7.15151	7.08108	6.83333
75	7.17647	8.0303	7.58064	6.41667	4.66667	5.34091	5.35135	5.83333	8.1	7.55556	9.08333	7.40541	7.72727	7.45455	7.27027	7.41667
80	6.08824	8.0303	8.22581	7.33333	3.83333	5.13636	5.27027	5.16667	7.96667	7.66667	9.33333	7.40541	7.66667	7.45455	7.27027	7.25
85	6.44118	7.78788	7.6129	7	4.25	4.90909	4.97297	6.33333	7.4	6.66667	9.66667	7.37838	7.18182	7.21212	6.64865	7.66667
90	6.11765	7.69697	8.32258	6.5	3.75	4.88636	4.64865	5	7.3	6.7037	8.83333	6.62162	6.9697	7.30303	6.91892	7.16667
95	6.26471	7.48485	7.77419	7.58333	4.33333	5.06818	4.13514	4	7.53333	7.11111	8.58333	6.56757	6.51515	7.21212	6.56757	6.25
100	6.38235	7.06061	7.67742	6.66667	3.66667	4.45455	4.02703	4.66667	7.03333	7.07407	7.33333	6.54054	6.66667	6.81818	7.05405	6.25
105	6.26471	6.93939	7.6129	5.25	3	4	3.48649	5.5	6.53333	6.59259	7.91667	6.81081	6.45455	6.66667	6.83784	6.16667
110	5.85294	6.42424	7.16129	6.25	3	3.70454	3.24324	4.58333	5.83333	6.62963	7	6.13514	5.60606	6.69697	5.89189	5.08333
115	5.38235	6.09091	6.41936	5.41667	2.25	3.45454	3.16216	4.16667	5.7	5.85185	8.08333	5.67568	5.69697	5.72727	5.75676	4.83333
120	5.29412	5.84849	6.58064	4.75	1.75	3.40909	3	4.25	4.8	5.07407	5.91667	5.08108	5.12121	6.27273	5.83784	5.25
125	4.73529	5.66667	6.54839	5.75	1.33333	3.11364	2.54054	3.33333	4.56667	5.14815	5.75	5.59459	4.36364	5.72727	5.45946	4.08333
130	4.5	5.28125	6.41936	5.66667	1.33333	2.90909	2.51351	2.75	4.3	4.51852	6	5.43243	4.57576	5.45455	5.78378	3.91667
135	4.47059	5.4375	5.58064	4.83333	0.833333	2.43182	2.37838	2.25	4.63333	4.33333	5	5.35135	4.36364	5.15151	5.89189	4
140	4.35294	4.74193	5.45161	5.08333	0.833333	2.31818	2.10811	1.75	4.13333	4.2963	3.91667	4.7027	3.78788	4.72727	5.35135	3.33333
145	3.76471	4.87097	5.58064	3.83333	0.75	2.02273	1.94595	1.83333	3.86667	3.66667	2.83333	4.32432	3.54546	4.18182	4.83784	2.5
150	3.70588	4.58064	5.32258	2.75	0.666667	1.54546	1.51351	1.83333	3.4	3.81481	2.83333	4.27027	3.54546	4	4.51351	2.41667
155	3.11765	4.6129	5.09677	2.08333	0.333333	1.29546	1.40541	1.91667	3.1	3.96296	3	3.86486	3.36364	3.78788	4.32432	2.25
160	2.94118	4.26667	4.90323	2.16667	0.416667	1.18182	1.16216	1.33333	2.73333	3.44444	1.91667	3.48649	3.06061	3.27273	4.27027	2.08333
165	3.08824	3.96667	4.6129	1.75	0.416667	0.954545	0.837838	1.25	2.7	3.33333	1.75	2.83784	2.78788	2.81818	4.05405	1.25
170	2.41176	3.36667	4.25807	1.33333	0	0.772727	0.810811	1.5	2.5	2.66667	1.33333	2.45946	2.57576	2.60606	3.54054	1.25
175	1.97059	3.06667	3.74193	1.66667	0	0.795455	0.756757	0.666667	2.2	2.40741	1.5	2.45946	2.36364	2.42424	3.27027	1.08333
180	1.70588	2.72414	3.45161	1.83333	0	0.818182	0.594595	0.666667	1.86667	2.59259	1.16667	2.10811	2.12121	2.39394	3.10811	1.25
185	1.70588	2.44828	3.3871	1.58333	0	0.772727	0.486486	0.25	1.8	2.2963	1	1.81081	2.15151	2.15151	3.16216	0.833333
190	1.29412	2.37931	3.06452	1.33333	0	0.727273	0.378378	0.166667	1.9	1.74074	0.75	1.81081	1.87879	1.72727	2.62162	1.08333
195	1.38235	2.41379	2.74193	1	0	0.5	0.351351	0.416667	1.63333	1.62963	0.583333	1.75676	1.84848	1.66667	2.45946	0.583333
200	1.20588	1.78571	2.51613	0.666667	0	0.363636	0.297297	0.25	1.23333	1.66667	0.083333	1.54054	1.51515	1.51515	2.32432	0.333333
205	0.941176	1.85714	2.32258	0.416667	0	0.295455	0.297297	0.416667	0.866667	1.44444	0.166667	1.2973	1.27273	1.63636	1.97297	0.083333
210	0.911765	2	2.12903	0.583333	0	0.204545	0.243243	0.416667	0.566667	1.18518	0.166667	1.10811	1.09091	1.12121	2.10811	0.25
215	0.794118	1.64	1.58065	0.5	0	0.181818	0.189189	0.166667	0.6	1.33333	0	0.972973	0.939394	0.939394	2.05405	0.166667
220	0.705882	1.08696	1.22581	0.583333	0	0.159091	0.162162	0.166667	0.733333	1.11111	0	0.918919	0.939394	0.727273	1.2973	0.166667
225	0.676471	0.956522	1.35484	0.416667	0	0.136364	0.162162	0.333333	0.666667	0.814815	0	0.72973	0.787879	0.454545	1.24324	0.166667
230	0.411765	1.08696	1.06452	0.333333	0	0.136364	0.135135	0.083333	0.6	0.851852	0	0.513514	0.727273	0.212121	1.27027	0.083333
235	0.558824	1.09091	1.12903	0.25	0	0.090909	0.135135	0.083333	0.5	1	0	0.459459	0.575758	0.121212	1	0
240	0.529412	1.09524	0.870968	0.166667	0	0.113636	0.108108	0	0.366667	0.592593	0	0.351351	0.575758	0.090909	0.972973	0
245	0.470588	1	0.83871	0.333333	0	0.045455	0.027027	0	0.3	0.407407	0	0.459459	0.454545	0.060606	0.675676	0
250	0.441176	0.904762	0.516129	0.25	0	0.090909	0.054054	0.083333	0.066667	0.444444	0	0.324324	0.424242	0.090909	0.594595	0
255	0.470588	0.809524	0.516129	0.083333	0	0.113636	0.054054	0.083333	0.066667	0.296296	0	0.189189	0.454545	0.060606	0.621622	0
260	0.558824	0.7	0.419355	0.083333	0	0.068182	0.054054	0.083333	0.033333	0.333333	0	0.189189	0.454545	0.060606	0.459459	0
265	0.470588	0.5	0.483871	0	0	0.068182	0.054054	0.083333	0.1	0.111111	0	0.108108	0.515152	0.060606	0.405405	0
270	0.294118	0.368421	0.387097	0	0	0.068182	0.108108	0	0.1	0.074074	0	0.108108	0.454545	0.090909	0.513514	0
275	0.294118	0.526316	0.387097	0	0	0.022727	0.027027	0	0	0	0	0.054054	0.393939	0.060606	0.378378	0
280	0.205882	0.277778	0.322581	0	0	0.045455	0.027027	0	0	0	0	0.054054	0.424242	0.121212	0.405405	0
285	0.264706	0.090909	0.225806	0	0	0.045455	0	0	0	0	0	0.081081	0.272727	0.090909	0.405405	0
290	0.294118	0.151515	0.225806	0	0	0.045455	0	0	0	0	0	0.108108	0.272727	0.090909	0.324324	0
295	0.205882	0.181818	0.322581	0	0	0.045455	0	0	0	0	0	0.081081	0.121212	0.090909	0.243243	0
300	0.205882	0.121212	0.193548	0	0	0.022727	0	0	0	0	0	0.081081	0.151515	0.090909	0.189189	0
305	0.088235	0.121212	0.193548	0	0	0.045455	0	0	0	0	0	0.081081	0.060606	0.090909	0.162162	0
310	0.088235	0.090909	0.258065	0	0	0.045455	0	0	0	0	0	0.054054	0.030303	0.121212	0.108108	0
315	0.088235	0.090909	0.225806	0	0	0.045455	0	0	0	0	0	0.054054	0.030303	0	0.054054	0
320	0.088235	0.090909	0.129032	0	0	0	0	0	0	0	0	0.054054	0.030303	0	0.054054	0
325	0.058824	0.090909	0.193548	0	0	0	0	0	0	0	0	0	0.030303	0	0.054054	0
330	0	0.090909	0.096774	0	0	0	0	0	0	0	0	0	0.060606	0	0.027027	0
335	0	0.090909	0.096774	0	0	0	0	0	0	0	0	0	0.060606	0	0.027027	0
340	0	0.121212	0	0	0	0	0	0	0	0	0	0	0.090909	0	0.027027	0
345	0	0.121212	0	0	0	0	0	0	0	0	0	0	0.090909	0	0.027027	0
350	0	0	0	0	0	0	0	0	0	0	0	0	0.090909	0	0.108108	0
355	0	0	0	0	0	0	0	0	0	0	0	0	0.090909	0	0	0
360	0	0	0	0	0	0	0	0	0	0	0	0	0.030303	0	0	0
365	0	0	0	0	0	0	0	0	0	0	0	0	0.060606	0	0	0
370	0	0	0	0	0	0	0	0	0	0	0	0	0.090909	0	0	0
375	0	0	0	0	0	0	0	0	0	0	0	0	0.060606	0	0	0
380	0	0	0	0	0	0	0	0	0	0	0	0	0.151515	0	0	0
385	0	0	0	0	0	0	0	0	0	0	0	0	0.121212	0	0	0
390	0	0	0	0	0	0	0	0	0	0	0	0	0.121212	0	0	0
395	0	0	0	0	0	0	0	0	0	0	0	0	0.060606	0	0	0
400	0	0	0	0	0	0	0	0	0	0	0	0	0.090909	0	0	0
405	0	0	0	0	0	0	0	0	0	0	0	0	0.060606	0	0	0
410	0	0	0	0	0	0	0	0	0	0	0	0	0.060606	0	0	0
415	0	0	0	0	0	0	0	0	0	0	0	0	0.030303	0	0	0
420	0	0	0	0	0	0	0	0	0	0	0	0	0.030303	0	0	0
425	0	0	0	0	0	0	0	0	0	0	0	0	0.090909	0	0	0
430	0	0	0	0	0	0	0	0	0	0	0	0	0.090909	0	0	0
435	0	0	0	0	0	0	0	0	0	0	0	0	0.030303	0	0	0
440	0	0	0	0	0	0	0	0	0	0	0	0	0.060606	0	0	0

## Sheet: Fig. S1d
Fig. S1d. Quantificatioin of AUC.
AUC					Plotted
Treatment	Dnm1l+/+				Average	SEM
Con	179.6	221.4	223.6	177	200.4	12.7784
LPS	88.38	132.2	118.2	142.6	120.345	11.7693
Treatment	Dnm1l+/-				Average	SEM
Con	192.8	193.5	205.3	190	195.4	3.38551
LPS	194.7	190.4	213.3	158.9	189.325	11.2935

## Sheet: Fig. S2
Fig. S2a. Nomalized Nfe2l2 mRNA counts obtained from NanoString nCount gene expression analysis in LPS-treated Dnm1l+/- mice.
									Plotted
Treatment	Dnm1l+/+								Average	SEM
Con	15.22	22.63	16.42	24.61	45.9	32.29	7.66	5.37	21.2625	4.70419
LPS	29.32	34.58	18.67	11.22	7.18	10.49			18.5767	4.54948
Treatment	Dnm1l+/-								Average	SEM
Con	18.5	34.44	17.05	12.92	13.37				19.256	3.94196
LPS	38.79	17.66	7.15	7.13	13.97	9.21			15.6517	4.92827
Fig. S2b. qPCR analysis of Nfe2l2 expression in the LPS-treated Dnm1l+/- mice.
Nfe2l2 mRNA levels (Nomalized to Gapdh)									Plotted
Treatment	Dnm1l+/+								Average	SEM
Con	1.34486	1.74118	0.864714	1.6051	0.540957	0.612264	0.928972		1.09115	0.179992
LPS	1.23233	0.832439	0.65989	1.45321	0.530234	0.71917			0.904545	0.146969
Treatment	Dnm1l+/-								Average	SEM
Con	0.685008	0.685084	1.35429	0.763352	0.972054	0.751267			0.86851	0.106275
LPS	0.572807	1.24501	0.686037	0.727571	0.621385				0.770563	0.121544

[truncated: 11 more sheets: Fig. S3, Fig. S4b,d,f,g,h,j, Fig. S5, Fig. S6, Fig. S7, Fig. S8, Fig. S9b, Fig. S10, Fig. S11, Fig. S12, Fig. S13a,c,e]
